# Supplementary material for: catena-Poly[[di­aqua­bis­(μ3-5-carboxyl­ato-1H-pyrazole-3-carb­oxy­lic acid-κ3 O 3:O 3;O 5)dilithium(I)] monohydrate]
Source: Acta Crystallogr Sect E Struct Rep Online. 2013 Oct 12;69(Pt 11):m593–4. doi: 10.1107/S1600536813026408 (PMC3884253; doi:10.1107/S1600536813026408)
Supplement: Supplementary file 1 [file e-69-0m593-sup1.cif]

##############################################################################
#                                                                            #
# This CIF contains the data in a paper accepted for publication in          #
# Acta Crystallographica Section E. It conforms to the requirements of       #
# Notes for Authors for Acta Crystallographica Section E, and has been       #
# peer reviewed under the auspices of the IUCr Commission on Journals.       #
#                                                                            #
# Full details of the Crystallographic Information File format               #
# are given in the paper "The Crystallographic Information File (CIF):       #
# a New Standard Archive File for Crystallography" by S. R. Hall, F. H.      #
# Allen and I. D. Brown [Acta Cryst. (1991), A47, 655-685].                  #
#                                                                            #
# The current version of the core CIF dictionary is obtainable from          #
# ftp://ftp.iucr.org/pub/cif_core.dic.                                       #
#                                                                            #
# Software is freely available for graphical display of the structure(s)     #
# in this CIF. For information consult the CIF software page                 #
# http://www.iucr.org/resources/cif/software.                                #
#                                                                            #
# This file may be used for bona fide research purposes within the           #
# scientific community so long as proper attribution is given to the journal # 
# article from which it was obtained.                                        #
#                                                                            #
##############################################################################
data_I
_audit_creation_method     SHELXL-97
_database_code_depnum_ccdc_archive     'CCDC 962945'
_chemical_name_systematic
;\
<i>catena</i>-Poly[[diaquabis(\m~3~-5-carboxylato-1<i>H</i>-pyrazole-3-\
carboxylic acid-\k^3^<i>O</i>^3^:<i>O</i>^3^;<i>O</i>^5^)dilithium(I)]
monohydrate]
;
_chemical_name_common     ?
_chemical_formula_moiety     'C10 H10 Li2 N4 O10, H2 O'
_chemical_formula_sum     'C10 H12 Li2 N4 O11'
_chemical_formula_iupac     '[Li2 (C5 H3 N2 O2)2 (H2 O)2], H2 O'
_chemical_formula_weight     378.12
_chemical_melting_point     ?
_symmetry_cell_setting     triclinic
_symmetry_space_group_name_H-M     'P -1'
_symmetry_space_group_name_Hall     '-P 1'
loop_
    _symmetry_equiv_pos_as_xyz
    'x, y, z'
    '-x, -y, -z'
_cell_length_a     7.2610(15)
_cell_length_b     7.5835(15)
_cell_length_c     8.5751(17)
_cell_angle_alpha     68.38(3)
_cell_angle_beta     89.07(3)
_cell_angle_gamma     63.66(3)
_cell_volume     387.19(13)
_cell_formula_units_Z     1
_cell_measurement_reflns_used     25
_cell_measurement_theta_min     6
_cell_measurement_theta_max     15
_cell_measurement_temperature     293(2)
_exptl_crystal_description     blocks
_exptl_crystal_colour     colourless
_exptl_crystal_size_max     0.318
_exptl_crystal_size_mid     0.192
_exptl_crystal_size_min     0.154
_exptl_crystal_density_diffrn     1.622
_exptl_crystal_density_meas     ?
_exptl_crystal_density_method     'not measured'
_exptl_crystal_F_000     194
_exptl_absorpt_coefficient_mu     0.145
_exptl_absorpt_correction_type     analytical
_exptl_absorpt_process_details
                               '(<i>CrysAlis RED</i>; Oxford Diffraction, 2008)'
_exptl_absorpt_correction_T_min     0.96324
_exptl_absorpt_correction_T_max     0.98245
_exptl_special_details
;
;
_diffrn_ambient_temperature     293(2)
_diffrn_radiation_type     MoK\a
_diffrn_radiation_wavelength     0.71073
_diffrn_radiation_source     'fine-focus sealed tube'
_diffrn_radiation_monochromator     graphite
_diffrn_measurement_device_type     'Kuma KM-4 four-circle'
_diffrn_measurement_method     'profile data from \w/2\q scan'
_diffrn_detector_area_resol_mean     ?
_diffrn_reflns_number     2319
_diffrn_reflns_av_R_equivalents     0.0509
_diffrn_reflns_av_sigmaI/netI     0.0256
_diffrn_reflns_theta_min     2.60
_diffrn_reflns_theta_max     30.07
_diffrn_reflns_theta_full     25.00
_diffrn_measured_fraction_theta_max     0.942
_diffrn_measured_fraction_theta_full     0.976
_diffrn_reflns_limit_h_min     -9
_diffrn_reflns_limit_h_max     9
_diffrn_reflns_limit_k_min     0
_diffrn_reflns_limit_k_max     9
_diffrn_reflns_limit_l_min     -11
_diffrn_reflns_limit_l_max     11
_diffrn_standards_number     3
_diffrn_standards_interval_count     200
_diffrn_standards_interval_time     ?
_diffrn_standards_decay_%     3.18
_refine_special_details
;
Refinement of <i>F</i>^2^ against ALL reflections. The weighted <i>R</i>-factor
<i>wR</i> and goodness of fit <i>S</i> are based on <i>F</i>^2^, conventional
<i>R</i>-factors <i>R</i> are based on <i>F</i>, with <i>F</i> set to zero for
negative <i>F</i>^2^. The threshold expression of <i>F</i>^2^ >
\s(<i>F</i>^2^) is used only for calculating <i>R</i>-factors(gt) <i>etc</i>.
and is not relevant to the choice of reflections for refinement.
<i>R</i>-factors based on <i>F</i>^2^ are statistically about twice as large
as those based on <i>F</i>, and <i>R</i>- factors based on ALL data will be
even larger.
;
_reflns_number_total     2139
_reflns_number_gt     1631
_reflns_threshold_expression     I>2sigma(I)
_refine_ls_structure_factor_coef     Fsqd
_refine_ls_matrix_type     full
_refine_ls_R_factor_all     0.0667
_refine_ls_R_factor_gt     0.0480
_refine_ls_wR_factor_gt     0.1261
_refine_ls_wR_factor_ref     0.1390
_refine_ls_goodness_of_fit_ref     1.041
_refine_ls_restrained_S_all     1.040
_refine_ls_number_reflns     2139
_refine_ls_number_parameters     148
_refine_ls_number_restraints     4
_refine_ls_hydrogen_treatment     mixed
_refine_ls_weighting_scheme     calc
_refine_ls_weighting_details
         'calc w=1/[\s^2^(Fo^2^)+(0.0979P)^2^+0.0513P] where P=(Fo^2^+2Fc^2^)/3'
_atom_sites_solution_hydrogens     geom
_atom_sites_solution_primary     direct
_atom_sites_solution_secondary     difmap
_refine_ls_shift/su_max     0.000
_refine_ls_shift/su_mean     0.000
_refine_diff_density_max     0.359
_refine_diff_density_min     -0.428
_refine_ls_extinction_method     none
_refine_ls_extinction_coef     ?
loop_
    _atom_type_symbol
    _atom_type_description
    _atom_type_scat_dispersion_real
    _atom_type_scat_dispersion_imag
    _atom_type_scat_source
    'C' 'C' 0.0033 0.0016
                         'International Tables Vol C Tables 4.2.6.8 and 6.1.1.4'
    'H' 'H' 0.0000 0.0000
                         'International Tables Vol C Tables 4.2.6.8 and 6.1.1.4'
    'Li' 'Li' -0.0003 0.0001
                         'International Tables Vol C Tables 4.2.6.8 and 6.1.1.4'
    'N' 'N' 0.0061 0.0033
                         'International Tables Vol C Tables 4.2.6.8 and 6.1.1.4'
    'O' 'O' 0.0106 0.0060
                         'International Tables Vol C Tables 4.2.6.8 and 6.1.1.4'
_computing_data_collection     'KM-4 Software (Kuma, 1996)'
_computing_cell_refinement     'KM-4 Software (Kuma, 1996)'
_computing_data_reduction     'DATAPROC (Kuma, 2001)'
_computing_structure_solution     'SHELXS97 (Sheldrick, 2008)'
_computing_structure_refinement     'SHELXL97 (Sheldrick, 2008)'
_computing_molecular_graphics     'SHELXTL (Sheldrick, 2008)'
_computing_publication_material     'SHELXTL (Sheldrick, 2008)'
loop_
    _atom_site_type_symbol
    _atom_site_label
    _atom_site_fract_x
    _atom_site_fract_y
    _atom_site_fract_z
    _atom_site_U_iso_or_equiv
    _atom_site_adp_type
    _atom_site_calc_flag
    _atom_site_refinement_flags
    _atom_site_occupancy
    _atom_site_symmetry_multiplicity
    _atom_site_disorder_assembly
    _atom_site_disorder_group
    O O1 0.31476(15) 0.19235(16) 0.41828(13) 0.0317(3) Uani d . 1 1 . .
    O O3 -0.04302(15) 1.06450(16) -0.29666(13) 0.0330(3) Uani d . 1 1 . .
    H H3 -0.0066 1.1326 -0.3779 0.050 Uiso calc R 1 1 . .
    N N2 -0.12574(16) 0.83399(17) -0.01238(13) 0.0229(2) Uani d . 1 1 . .
    O O4 0.30113(16) 0.84618(17) -0.21398(14) 0.0352(3) Uani d . 1 1 . .
    O O2 -0.02499(16) 0.33302(17) 0.43139(13) 0.0361(3) Uani d . 1 1 . .
    N N1 -0.11472(16) 0.68180(16) 0.13403(13) 0.0219(2) Uani d . 1 1 . .
    C C5 0.08191(17) 0.51952(18) 0.19965(15) 0.0208(3) Uani d . 1 1 . .
    C C4 0.20777(18) 0.56837(19) 0.08850(15) 0.0236(3) Uani d . 1 1 . .
    H H4 0.3512 0.4884 0.0977 0.028 Uiso calc R 1 1 . .
    C C3 0.07157(18) 0.76495(18) -0.04109(14) 0.0209(3) Uani d . 1 1 . .
    C C7 0.12037(19) 0.8962(2) -0.19328(15) 0.0230(3) Uani d . 1 1 . .
    C C6 0.12709(19) 0.33371(19) 0.36231(15) 0.0218(3) Uani d . 1 1 . .
    Li Li1 0.4462(4) -0.0115(4) 0.6522(3) 0.0310(5) Uani d . 1 1 . .
    O O5 0.50246(15) 0.15574(18) 0.75835(14) 0.0331(3) Uani d . 1 1 . .
    O O6 0.4576(4) 0.5520(4) 0.5472(4) 0.0493(6) Uani d PD 0.50 1 . .
    H H1 -0.225(4) 0.700(4) 0.173(3) 0.046(6) Uiso d . 1 1 . .
    H H52 0.531(5) 0.254(4) 0.683(4) 0.070(8) Uiso d D 1 1 . .
    H H51 0.630(5) 0.063(5) 0.832(4) 0.078(9) Uiso d . 1 1 . .
    H H62 0.328(4) 0.602(6) 0.559(9) 0.14(3) Uiso d PD 0.50 1 . .
    H H61 0.508(15) 0.57(3) 0.624(19) 0.38(11) Uiso d PD 0.50 1 . .
loop_
    _atom_site_aniso_label
    _atom_site_aniso_U_11
    _atom_site_aniso_U_22
    _atom_site_aniso_U_33
    _atom_site_aniso_U_12
    _atom_site_aniso_U_13
    _atom_site_aniso_U_23
    O1 0.0179(4) 0.0260(5) 0.0233(4) 0.0000(4) 0.0017(3) 0.0056(4)
    O3 0.0216(5) 0.0280(5) 0.0247(5) -0.0075(4) 0.0030(4) 0.0095(4)
    N2 0.0175(5) 0.0181(5) 0.0188(5) -0.0056(4) 0.0027(3) 0.0038(4)
    O4 0.0215(5) 0.0304(5) 0.0329(5) -0.0091(4) 0.0097(4) 0.0044(4)
    O2 0.0212(5) 0.0292(5) 0.0296(5) -0.0066(4) 0.0068(4) 0.0106(4)
    N1 0.0148(5) 0.0178(5) 0.0188(5) -0.0047(4) 0.0032(3) 0.0034(4)
    C5 0.0156(5) 0.0166(5) 0.0182(5) -0.0050(4) 0.0025(4) 0.0019(4)
    C4 0.0150(5) 0.0183(5) 0.0218(5) -0.0034(4) 0.0040(4) 0.0023(4)
    C3 0.0173(5) 0.0175(5) 0.0178(5) -0.0067(4) 0.0038(4) 0.0014(4)
    C7 0.0210(6) 0.0189(5) 0.0195(5) -0.0082(4) 0.0047(4) 0.0006(4)
    C6 0.0172(5) 0.0173(5) 0.0177(5) -0.0048(4) 0.0018(4) 0.0022(4)
    Li1 0.0219(10) 0.0268(11) 0.0278(11) -0.0074(9) 0.0077(8) 0.0006(9)
    O5 0.0173(4) 0.0320(5) 0.0309(5) -0.0070(4) 0.0031(4) 0.0012(4)
    O6 0.0359(13) 0.0414(14) 0.0517(15) -0.0200(11) 0.0027(10) 0.0030(11)
_geom_special_details
;
All e.s.d.'s (except the e.s.d. in the dihedral angle between two l.s. planes)
are estimated using the full covariance matrix. The cell e.s.d.'s are taken
into account individually in the estimation of e.s.d.'s in distances, angles
and torsion angles; correlations between e.s.d.'s in cell parameters are only
used when they are defined by crystal symmetry. An approximate (isotropic)
treatment of cell e.s.d.'s is used for estimating e.s.d.'s involving l.s.
planes.
;
loop_
    _geom_bond_atom_site_label_1
    _geom_bond_atom_site_label_2
    _geom_bond_site_symmetry_2
    _geom_bond_distance
    _geom_bond_publ_flag
    O1 C6 . 1.2578(16) ?
    O1 Li1 2_656 1.929(3) ?
    Li1 O1 . 1.948(3) y
    O3 C7 . 1.2958(17) ?
    O3 H3 . 0.8200 ?
    N2 N1 . 1.3298(14) ?
    N2 C3 . 1.3436(16) ?
    O4 C7 . 1.2240(16) ?
    O4 Li1 1_564 1.910(3) ?
    O2 C6 . 1.2458(15) ?
    N1 C5 . 1.3513(16) ?
    N1 H1 . 0.84(2) ?
    C5 C4 . 1.3758(16) ?
    C5 C6 . 1.4816(17) ?
    C4 C3 . 1.3935(17) ?
    C4 H4 . 0.9300 ?
    C3 C7 . 1.4698(16) ?
    Li1 O4 1_546 1.910(3) y
    Li1 O1 2_656 1.930(3) y
    Li1 O5 . 1.981(3) y
    Li1 Li1 2_656 2.679(5) ?
    O5 H52 . 0.89(3) ?
    O5 H51 . 0.93(3) ?
    O6 O6 2_666 1.296(6) ?
    O6 H62 . 0.87(2) ?
    O6 H61 . 0.86(2) ?
loop_
    _geom_angle_atom_site_label_1
    _geom_angle_atom_site_label_2
    _geom_angle_atom_site_label_3
    _geom_angle_site_symmetry_1
    _geom_angle_site_symmetry_3
    _geom_angle
    _geom_angle_publ_flag
    C6 O1 Li1 . 2_656 141.01(13) ?
    C6 O1 Li1 . . 128.30(12) ?
    Li1 O1 Li1 2_656 . 87.41(12) ?
    C7 O3 H3 . . 109.5 ?
    N1 N2 C3 . . 104.63(10) ?
    C7 O4 Li1 . 1_564 136.31(12) ?
    N2 N1 C5 . . 112.49(10) ?
    N2 N1 H1 . . 117.8(16) ?
    C5 N1 H1 . . 129.7(16) ?
    N1 C5 C4 . . 106.99(10) ?
    N1 C5 C6 . . 120.84(11) ?
    C4 C5 C6 . . 132.17(11) ?
    C5 C4 C3 . . 104.29(10) ?
    C5 C4 H4 . . 127.9 ?
    C3 C4 H4 . . 127.9 ?
    N2 C3 C4 . . 111.59(11) ?
    N2 C3 C7 . . 120.02(11) ?
    C4 C3 C7 . . 128.37(11) ?
    O4 C7 O3 . . 125.27(12) ?
    O4 C7 C3 . . 121.04(12) ?
    O3 C7 C3 . . 113.68(11) ?
    O2 C6 O1 . . 126.09(12) ?
    O2 C6 C5 . . 116.69(11) ?
    O1 C6 C5 . . 117.22(12) ?
    O4 Li1 O1 1_546 2_656 114.50(14) ?
    O4 Li1 O1 1_546 . 118.27(14) ?
    O1 Li1 O1 2_656 . 92.59(12) ?
    O4 Li1 O5 1_546 . 111.34(13) ?
    O1 Li1 O5 2_656 . 114.31(14) ?
    O1 Li1 O5 . . 104.38(13) ?
    O4 Li1 Li1 1_546 2_656 130.02(19) ?
    O1 Li1 Li1 2_656 2_656 46.58(9) ?
    O1 Li1 Li1 . 2_656 46.02(8) ?
    O5 Li1 Li1 . 2_656 118.50(16) ?
    Li1 O5 H52 . . 111.3(17) ?
    Li1 O5 H51 . . 106.9(16) ?
    H52 O5 H51 . . 101(2) ?
    O6 O6 H62 2_666 . 126(6) ?
    O6 O6 H61 2_666 . 133(7) ?
    H62 O6 H61 . . 100(3) ?
loop_
    _geom_hbond_atom_site_label_D
    _geom_hbond_atom_site_label_H
    _geom_hbond_atom_site_label_A
    _geom_hbond_site_symmetry_A
    _geom_hbond_distance_DH
    _geom_hbond_distance_HA
    _geom_hbond_distance_DA
    _geom_hbond_angle_DHA
    O3 H3 O2 1_564 0.82 1.73 2.5159(16) 159.5
    N1 H1 O5 2_566 0.84(2) 2.02(2) 2.8233(17) 161(2)
    O5 H52 O6 . 0.89(3) 1.94(3) 2.749(3) 150(3)
    O5 H52 O6 2_666 0.89(3) 2.01(3) 2.851(3) 157(3)
    O5 H51 N2 1_646 0.93(3) 1.89(3) 2.810(2) 169(3)
    O5 H51 O3 1_646 0.93(3) 2.60(3) 3.1235(16) 116(2)
    O6 H62 O2 2_566 0.87(2) 2.03(3) 2.886(3) 167(7)
data_New_Global_Publ_Block
_journal_date_recd_electronic     2013-09-10
_journal_date_accepted     2013-09-24
_journal_name_full     'Acta Crystallographica, Section E'
_journal_year     2013
_journal_volume     69
_journal_issue     11
_journal_page_first     m593
_journal_page_last     m594
_journal_paper_category     QM
_journal_paper_doi     10.1107/S1600536813026408
_journal_coeditor_code     KP2459
_publ_contact_author_name     'Janusz Leciejewicz'
_publ_contact_author_address
;
Institute of Nuclear of Chemistry & Technology
ul. Dorodna 16
03-195 Warszawa
Poland
;
_publ_contact_author_email     'j.leciejewicz@ichtj.waw.pl'
_publ_contact_author_fax
;
48 22 811 1917
;
_publ_contact_author_phone
;
48 22 504 1121
;
_publ_section_title
;\
<i>catena</i>-Poly[[diaquabis(\m~3~-5-carboxylato-1<i>H</i>-pyrazole-3-\
carboxylic acid-\k^3^<i>O</i>^3^:<i>O</i>^3^;<i>O</i>^5^)dilithium(I)]
monohydrate]
;
loop_
    _publ_author_name
    _publ_author_address
    'Wojciech Starosta'
;
Institute of Nuclear Chemistry and Technology
ul.Dorodna 16
03-195 Warszawa
Poland
;
    'Janusz Leciejewicz'
;
Institute of Nuclear Chemistry and Technology
ul.Dorodna 16
03-195 Warszawa
Poland
;
