# Supplementary material for: catena-Poly[[di­aqua­bis­(μ3-5-carboxyl­ato-1H-pyrazole-3-carb­oxy­lic acid-κ3 O 3:O 3;O 5)dilithium(I)] monohydrate]
Source: Acta Crystallogr Sect E Struct Rep Online. 2013 Oct 12;69(Pt 11):m593–4. doi: 10.1107/S1600536813026408 (PMC3884253; doi:10.1107/S1600536813026408)
Supplement: Supplementary file 2 [file e-69-0m593-Isup2.hkl]

# 
# h,k,l, Fc-squared, Fo-squared, sigma(Fo-squared) and status flag 
# 
data_I
_shelx_title ' lpyld31 in P-1' 
_shelx_refln_list_code          4 
_shelx_F_calc_maximum      118.66 
_exptl_crystal_F_000       194.00 
_reflns_d_resolution_high  0.7091 
 
loop_ 
 _symmetry_equiv_pos_as_xyz 
 'x, y, z' 
 '-x, -y, -z' 
 
_cell_length_a     7.2610 
_cell_length_b     7.5835 
_cell_length_c     8.5751 
_cell_angle_alpha  68.384 
_cell_angle_beta   89.071 
_cell_angle_gamma  63.657 
 
_shelx_F_squared_multiplier     1.000 
 
loop_ 
 _refln_index_h 
 _refln_index_k 
 _refln_index_l 
 _refln_F_squared_calc 
 _refln_F_squared_meas 
 _refln_F_squared_sigma 
 _refln_observed_status 
   1   0   0     2002.63     2083.66     58.95 o 
   2   0   0      817.84      987.58     12.42 o 
   3   0   0        4.07        5.29      0.19 o 
   4   0   0        0.52        1.20      0.25 o 
   5   0   0      500.45      525.87      9.03 o 
   6   0   0        8.11        9.57      0.40 o 
   7   0   0        0.10       -0.67      0.84 o 
   8   0   0        0.13        0.18      0.96 o 
   9   0   0       12.84       15.85      0.57 o 
  -8   1   0        1.87        0.88      0.44 o 
  -7   1   0        5.46        6.34      0.44 o 
  -6   1   0       34.26       32.95      1.41 o 
  -5   1   0      433.39      403.29      4.14 o 
  -4   1   0        4.60        1.94      0.26 o 
  -3   1   0       24.60       30.13      1.15 o 
  -2   1   0       69.36       57.18      1.15 o 
  -1   1   0       18.61       24.94      0.79 o 
   0   1   0       97.51      104.68      0.97 o 
   1   1   0      248.58      278.61      1.50 o 
   2   1   0        4.98        4.93      0.18 o 
   3   1   0       98.41      113.14      1.50 o 
   4   1   0       89.36       97.01      1.76 o 
   5   1   0       76.88       74.81      1.76 o 
   6   1   0      265.73      253.94      3.44 o 
   7   1   0      115.73      116.31      2.73 o 
   8   1   0        4.77       -0.26      1.50 o 
   9   1   0       19.37       18.86      0.79 o 
  -7   2   0        0.07       -0.53      1.41 o 
  -6   2   0        2.56        1.50      1.23 o 
  -5   2   0      100.47       98.95      2.47 o 
  -4   2   0        1.02        1.06      0.97 o 
  -3   2   0       86.37      109.17      1.94 o 
  -2   2   0        4.44        7.14      0.35 o 
  -1   2   0      109.80      119.22      1.50 o 
   0   2   0      238.33      244.60      1.85 o 
   1   2   0        3.13        0.97      0.53 o 
   2   2   0      296.08      266.54      1.94 o 
   3   2   0       14.86       10.31      0.44 o 
   4   2   0      180.57      199.66      2.29 o 
   5   2   0      106.30      128.29      2.11 o 
   6   2   0      187.49      181.16      2.82 o 
   7   2   0       69.03       66.96      2.11 o 
   8   2   0        6.90        8.90      0.44 o 
   9   2   0        0.58        0.97      1.41 o 
  -7   3   0        3.38        3.17      0.44 o 
  -6   3   0        1.41        3.35      0.35 o 
  -5   3   0       86.89       96.75      2.64 o 
  -4   3   0        4.20        3.17      0.26 o 
  -3   3   0        1.95        1.06      0.88 o 
  -2   3   0       28.58       30.13      1.15 o 
  -1   3   0        4.32        2.47      0.26 o 
   0   3   0      318.13      364.87      2.82 o 
   1   3   0     1886.72     1827.88     16.83 o 
   2   3   0      322.27      444.08      2.91 o 
   3   3   0       45.37       49.25      1.15 o 
   4   3   0        0.40       -0.44      0.70 o 
   5   3   0      489.79      524.71      4.14 o 
   6   3   0       38.40       32.78      1.50 o 
   7   3   0       76.79       78.16      2.20 o 
   9   3   0       13.89       13.57      0.53 o 
  -6   4   0       40.80       42.73      1.67 o 
  -5   4   0        1.89        1.67      0.35 o 
  -4   4   0       31.70       33.04      1.32 o 
  -3   4   0        1.77        0.97      0.97 o 
  -2   4   0       28.26       31.28      1.32 o 
  -1   4   0        1.88        2.38      0.26 o 
   0   4   0       99.54       96.83      1.76 o 
   1   4   0       29.28       33.92      1.15 o 
   2   4   0        1.55        0.53      0.79 o 
   3   4   0       59.25       67.76      1.50 o 
   4   4   0       90.88       94.63      1.76 o 
   5   4   0       39.06       36.13      1.41 o 
   6   4   0       12.41       13.13      0.62 o 
   7   4   0        0.01       -0.35      1.06 o 
   9   4   0        9.13        9.69      0.44 o 
  -5   5   0        1.18        0.79      0.44 o 
  -4   5   0       14.29       16.92      0.79 o 
  -3   5   0       41.59       37.54      1.59 o 
  -2   5   0      266.35      242.92      3.61 o 
  -1   5   0      352.88      350.77      3.97 o 
   0   5   0        7.68        7.67      0.26 o 
   1   5   0       29.14       25.55      0.97 o 
   2   5   0       63.21       59.83      1.59 o 
   3   5   0      288.72      332.89      3.35 o 
   4   5   0       18.58       20.71      0.79 o 
   5   5   0       10.57       10.13      0.44 o 
   6   5   0        5.48        6.61      0.35 o 
   7   5   0       22.54       21.32      0.97 o 
   8   5   0      120.61      119.66      2.91 o 
   9   5   0        0.67        0.35      1.32 o 
  -4   6   0        4.13        4.49      0.44 o 
  -3   6   0        9.30       10.04      0.44 o 
  -2   6   0        0.00        0.70      1.15 o 
  -1   6   0       15.53       17.09      0.70 o 
   0   6   0      141.93      138.60      2.73 o 
   1   6   0       29.18       24.94      1.15 o 
   2   6   0       28.93       29.34      1.06 o 
   3   6   0        4.71        4.23      0.26 o 
   4   6   0        9.48        9.43      0.35 o 
   5   6   0       82.85       80.80      2.20 o 
   6   6   0       88.08       89.96      2.38 o 
   7   6   0       29.35       28.72      1.23 o 
   8   6   0       59.51       57.36      2.29 o 
   9   6   0       22.02       20.71      0.88 o 
  -3   7   0        1.63        0.09      1.59 o 
  -2   7   0        4.92        4.32      0.44 o 
  -1   7   0        2.58        4.32      0.35 o 
   0   7   0        0.01       -0.44      1.06 o 
   1   7   0      184.39      168.12      3.17 o 
   2   7   0      135.23      126.00      2.64 o 
   3   7   0      132.84      115.43      2.64 o 
   4   7   0        3.13        3.00      0.26 o 
   5   7   0       71.25       71.37      2.20 o 
   6   7   0      118.19      123.27      2.82 o 
   7   7   0       65.74       72.43      2.38 o 
   8   7   0       10.87       11.10      0.44 o 
   9   7   0        0.03        1.50      1.32 o 
  -1   8   0        3.72        3.70      0.44 o 
   0   8   0       29.21       31.81      1.15 o 
   1   8   0        4.99        4.93      0.35 o 
   2   8   0       14.60       14.54      0.53 o 
   3   8   0       31.73       30.84      1.23 o 
   4   8   0        7.11        5.99      0.35 o 
   5   8   0        8.87        9.78      0.35 o 
   6   8   0       24.62       26.08      0.97 o 
   7   8   0        0.02       -1.23      1.23 o 
   8   8   0        0.54       -0.18      1.32 o 
   9   8   0       12.78       13.83      0.70 o 
   1   9   0       25.78       25.99      1.15 o 
   2   9   0        0.40        1.15      1.32 o 
   3   9   0        0.18        0.00      1.15 o 
   4   9   0        4.40        4.14      0.35 o 
   5   9   0        3.95        3.52      0.35 o 
   6   9   0       22.40       25.64      1.06 o 
   7   9   0        0.38       -0.09      1.41 o 
   8   9   0        0.27       -0.97      1.41 o 
  -7  -9   1       12.44       12.60      0.62 o 
  -6  -9   1        4.78        5.64      0.44 o 
  -5  -9   1        0.84        0.00      1.32 o 
  -4  -9   1        1.31        0.44      1.32 o 
  -3  -9   1        0.58        1.41      1.23 o 
  -2  -9   1        6.10        5.99      0.44 o 
  -8  -8   1       45.91       48.55      2.20 o 
  -7  -8   1        0.33       -0.44      1.23 o 
  -6  -8   1        0.01        0.53      1.15 o 
  -5  -8   1        0.54        0.09      1.15 o 
  -4  -8   1        0.06        0.00      1.15 o 
  -3  -8   1       24.64       22.20      0.97 o 
  -2  -8   1       10.21       11.01      0.44 o 
  -1  -8   1       13.93       15.51      0.62 o 
   0  -8   1        0.01       -0.97      1.32 o 
  -9  -7   1        0.01       -0.88      1.41 o 
  -8  -7   1        3.53        4.32      0.44 o 
  -7  -7   1       20.25       19.56      0.79 o 
  -6  -7   1       90.33       92.78      2.64 o 
  -5  -7   1        0.03       -1.06      1.06 o 
  -4  -7   1        8.72        7.84      0.35 o 
  -3  -7   1       28.72       24.67      1.06 o 
  -2  -7   1      134.60      111.46      2.73 o 
  -1  -7   1       30.30       31.54      1.15 o 
   0  -7   1        2.11        2.20      0.35 o 
   1  -7   1        5.07        5.64      0.44 o 
   2  -7   1        0.17        0.62      1.32 o 
  -9  -6   1        0.65        0.09      1.32 o 
  -8  -6   1        0.42       -0.09      1.15 o 
  -7  -6   1       27.65       28.20      1.23 o 
  -6  -6   1       56.42       56.74      2.03 o 
  -5  -6   1      110.08      121.24      2.47 o 
  -4  -6   1       12.43       13.04      0.53 o 
  -3  -6   1        4.35        5.55      0.26 o 
  -2  -6   1        1.31        1.50      0.88 o 
  -1  -6   1        8.93        9.69      0.44 o 
   0  -6   1        5.11        4.32      0.35 o 
   1  -6   1        8.81        7.93      0.53 o 
   2  -6   1        2.31        0.44      1.32 o 
   3  -6   1       41.92       53.66      2.03 o 
  -9  -5   1        3.31        3.08      0.44 o 
  -8  -5   1       15.34       14.27      0.53 o 
  -7  -5   1       84.73       83.79      2.38 o 
  -6  -5   1        7.39        6.52      0.35 o 
  -5  -5   1        0.39       -0.18      0.79 o 
  -4  -5   1       45.36       44.58      1.50 o 
  -3  -5   1      123.84      116.57      2.20 o 
  -2  -5   1      405.99      374.39      3.79 o 
  -1  -5   1        2.85        2.82      0.26 o 
   0  -5   1       71.25       71.90      1.94 o 
   1  -5   1       87.07       83.62      2.20 o 
   2  -5   1        5.67        4.85      0.35 o 
   3  -5   1       52.08       49.52      1.94 o 
   4  -5   1        3.55        4.49      0.44 o 
   5  -5   1       18.62       22.38      0.97 o 
  -9  -4   1        0.32       -0.88      1.32 o 
  -7  -4   1      192.81      184.33      3.26 o 
  -6  -4   1      119.81      107.41      2.29 o 
  -5  -4   1        6.57        6.34      0.26 o 
  -4  -4   1        5.85        6.61      0.26 o 
  -3  -4   1       16.19       14.54      0.62 o 
  -2  -4   1      198.06      197.11      2.47 o 
  -1  -4   1       14.51       17.89      0.62 o 
   0  -4   1        5.05        6.96      0.35 o 
   1  -4   1       27.48       29.16      1.15 o 
   2  -4   1       11.56       13.48      0.53 o 
   3  -4   1       49.50       51.72      1.94 o 
   4  -4   1        3.90        4.67      0.35 o 
   5  -4   1       28.61       29.43      1.15 o 
  -9  -3   1       12.98       12.86      0.53 o 
  -7  -3   1        1.27        1.67      1.06 o 
  -6  -3   1        1.93        3.26      0.26 o 
  -5  -3   1      233.64      265.22      3.08 o 
  -4  -3   1      158.91      185.83      2.38 o 
  -3  -3   1      452.54      482.76      3.44 o 
  -2  -3   1      287.11      310.33      2.64 o 
  -1  -3   1      567.24      625.24      3.79 o 
   0  -3   1      424.07      435.36      3.35 o 
   1  -3   1      360.76      407.87      3.52 o 
   2  -3   1      139.37      170.32      2.47 o 
   3  -3   1       53.25       42.82      1.59 o 
   4  -3   1        0.43        0.00      0.97 o 
   5  -3   1        1.09        0.62      1.32 o 
   6  -3   1        1.15        0.53      1.41 o 
  -9  -2   1        8.64        6.78      0.44 o 
  -8  -2   1        7.14        7.58      0.35 o 
  -7  -2   1       82.07       77.54      2.29 o 
  -6  -2   1       48.86       48.73      1.67 o 
  -5  -2   1       63.92       69.78      1.67 o 
  -4  -2   1      182.82      214.82      2.47 o 
  -3  -2   1      626.68      709.74      3.79 o 
  -2  -2   1     1945.49     2276.81     17.53 o 
  -1  -2   1      150.52      168.03      1.67 o 
   0  -2   1        0.24        0.26      0.62 o 
   1  -2   1       64.75       71.99      1.41 o 
   2  -2   1      981.71     1116.46      5.46 o 
   3  -2   1       22.13       23.44      0.97 o 
   4  -2   1      350.87      361.96      4.05 o 
   5  -2   1       49.63       47.40      1.85 o 
   6  -2   1        7.42        6.17      0.35 o 
   7  -2   1        0.02        0.53      1.41 o 
  -9  -1   1        0.01       -1.23      1.50 o 
  -8  -1   1        3.55        1.67      1.32 o 
  -7  -1   1      315.81      325.31      4.32 o 
  -6  -1   1       73.69       70.23      2.03 o 
  -5  -1   1        9.92       12.07      0.53 o 
  -4  -1   1        0.37       -0.79      0.79 o 
  -3  -1   1       51.25       59.12      1.23 o 
  -2  -1   1      662.47      714.76      3.08 o 
  -1  -1   1       15.87       18.94      0.70 o 
   0  -1   1       86.48      116.57      1.23 o 
   1  -1   1      133.73      150.49      1.59 o 
   2  -1   1       30.56       43.97      1.15 o 
   3  -1   1      290.13      352.18      3.17 o 
   4  -1   1      187.25      189.70      2.64 o 
   5  -1   1       32.38       37.18      1.50 o 
   6  -1   1        9.09       12.16      0.44 o 
   7  -1   1       16.60       14.63      0.62 o 
   8  -1   1        0.00        0.79      0.44 o 
  -9   0   1        0.00       -1.18      1.18 o 
  -8   0   1        0.65        0.31      1.81 o 
  -7   0   1        9.02       10.43      0.31 o 
  -6   0   1        2.24        1.51      0.22 o 
  -5   0   1        8.14       10.58      0.31 o 
  -4   0   1      154.38      208.70     19.74 o 
  -3   0   1      291.85      335.53     34.23 o 
  -2   0   1       80.01       80.00      6.39 o 
  -1   0   1      344.26      395.59      2.60 o 
   0   0   1       21.47       17.30      1.28 o 
   1   0   1      510.41      659.39     40.27 o 
   2   0   1      388.96      513.37     27.62 o 
   3   0   1      504.28      628.91     15.46 o 
   4   0   1      255.15      297.36      4.45 o 
   5   0   1       53.29       55.78      1.25 o 
   6   0   1      234.17      245.12      5.60 o 
   7   0   1       47.77       43.42      1.28 o 
   8   0   1        8.42        9.70      1.06 o 
  -8   1   1      123.17      121.95      3.44 o 
  -7   1   1        0.94       -0.26      1.32 o 
  -6   1   1       40.75       45.82      1.76 o 
  -5   1   1       14.94       18.77      0.79 o 
  -4   1   1        1.27        1.50      0.79 o 
  -3   1   1       58.92       76.92      1.50 o 
  -2   1   1     1144.74     1301.06     13.57 o 
  -1   1   1      942.03     1029.06      9.78 o 
   0   1   1       24.43       25.20      0.62 o 
   1   1   1      312.14      346.72      1.76 o 
   2   1   1      607.01      657.23      2.91 o 
   3   1   1     1042.49     1133.21     13.30 o 
   4   1   1       69.96       82.91      1.67 o 
   5   1   1       22.96       23.09      0.88 o 
   6   1   1       25.38       30.31      1.06 o 
   7   1   1       18.17       18.86      0.79 o 
   8   1   1        0.54        2.29      1.32 o 
   9   1   1      102.74      101.06      3.35 o 
  -8   2   1        0.12       -1.59      1.59 o 
  -7   2   1       34.77       37.62      1.59 o 
  -6   2   1      154.03      135.43      3.00 o 
  -5   2   1       78.70       71.72      2.03 o 
  -4   2   1      160.52      157.19      2.56 o 
  -3   2   1       52.84       64.23      1.50 o 
  -2   2   1     1277.83     1335.60      5.46 o 
  -1   2   1        0.20        0.97      0.53 o 
   0   2   1       30.30       29.16      0.79 o 
   1   2   1      222.01      188.21      1.50 o 
   2   2   1       91.57       99.04      1.32 o 
   3   2   1        0.18        0.18      0.62 o 
   4   2   1      260.99      297.11      2.82 o 
   5   2   1       80.76       89.43      1.85 o 
   6   2   1        6.53        8.19      0.35 o 
   7   2   1        0.02        0.00      0.35 o 
   8   2   1       16.87       16.57      0.79 o 
   9   2   1        4.54        5.55      0.44 o 
  -7   3   1        6.34        5.55      0.44 o 
  -6   3   1        1.16       -1.32      1.32 o 
  -5   3   1        0.70        1.50      0.35 o 
  -4   3   1      114.94      115.34      2.47 o 
  -3   3   1       35.28       31.63      1.23 o 
  -2   3   1       91.82       96.48      1.85 o 
  -1   3   1       95.14      111.02      1.76 o 
   0   3   1       66.67       64.15      1.23 o 
   1   3   1      156.91      144.15      1.67 o 
   2   3   1       34.63       29.16      0.88 o 
   3   3   1      118.44      116.04      1.59 o 
   4   3   1        0.76       -0.09      0.70 o 
   5   3   1        0.18        0.09      0.70 o 
   6   3   1       16.04       16.39      0.70 o 
   7   3   1      133.15      132.43      2.73 o 
   8   3   1      124.78      116.57      3.00 o 
   9   3   1       12.95       12.60      0.53 o 
  -6   4   1        0.77        1.94      1.32 o 
  -5   4   1        2.27        0.79      1.23 o 
  -4   4   1      109.12       97.45      2.56 o 
  -3   4   1      111.53      108.29      2.29 o 
  -2   4   1        0.98        1.06      0.26 o 
  -1   4   1      457.86      451.84      3.79 o 
   0   4   1       19.53       18.86      0.88 o 
   1   4   1       17.62       18.50      0.70 o 
   2   4   1        1.54        3.00      0.18 o 
   3   4   1      655.26      640.31      4.05 o 
   4   4   1      402.60      422.85      3.52 o 
   5   4   1       19.11       24.50      1.06 o 
   6   4   1       65.20       68.02      1.85 o 
   7   4   1       20.17       20.62      0.88 o 
   9   4   1        9.88       10.04      0.44 o 
  -5   5   1        0.11        0.00      1.32 o 
  -4   5   1        0.90        1.50      0.35 o 
  -3   5   1        0.10       -0.35      0.97 o 
  -2   5   1       56.63       59.56      1.85 o 
  -1   5   1      177.36      185.65      2.82 o 
   0   5   1       54.02       54.01      1.50 o 
   1   5   1      325.02      290.68      3.08 o 
   2   5   1       45.13       40.62      1.23 o 
   3   5   1      287.58      277.55      3.00 o 
   4   5   1       29.08       28.81      1.23 o 
   5   5   1      167.34      182.04      2.73 o 
   6   5   1       33.67       41.24      1.50 o 
   7   5   1        3.48        3.44      0.35 o 
   8   5   1       12.24       11.37      0.44 o 
   9   5   1        5.80        5.64      0.44 o 
  -4   6   1       18.11       19.47      1.06 o 
  -3   6   1        0.27       -1.32      1.32 o 
  -2   6   1       10.20       10.04      0.53 o 
  -1   6   1        5.29        5.29      0.35 o 
   0   6   1       31.93       30.75      1.23 o 
   1   6   1        6.56        6.96      0.35 o 
   2   6   1       45.04       39.91      1.50 o 
   3   6   1        4.41        3.79      0.26 o 
   4   6   1        1.48        0.70      0.26 o 
   5   6   1        3.09        2.91      0.26 o 
   6   6   1        0.00       -0.44      0.88 o 
   7   6   1      112.63      112.87      2.73 o 
   8   6   1       25.81       25.82      1.15 o 
   9   6   1        0.41       -0.09      1.41 o 
  -3   7   1        0.73        2.38      1.32 o 
  -2   7   1       16.71       13.83      0.62 o 
  -1   7   1       10.38        9.43      0.35 o 
   0   7   1       44.20       43.88      1.76 o 
   1   7   1       60.29       58.33      1.94 o 
   2   7   1       33.87       29.87      1.23 o 
   3   7   1       54.79       44.76      1.67 o 
   4   7   1        4.57        4.58      0.35 o 
   5   7   1        8.86        8.72      0.35 o 
   6   7   1        2.52        0.97      1.06 o 
   7   7   1        0.60        0.35      0.35 o 
   8   7   1       25.41       26.70      1.06 o 
   9   7   1        1.51        2.38      1.41 o 
  -1   8   1        0.48        0.97      1.23 o 
   0   8   1        8.54        7.84      0.44 o 
   1   8   1        0.15        0.35      1.06 o 
   2   8   1        0.18        1.06      1.06 o 
   6   8   1       48.20       54.81      2.20 o 
   7   8   1       20.49       22.38      0.79 o 
   8   8   1       17.27       19.38      0.88 o 
   9   8   1        0.83        0.62      0.44 o 
   0   9   1        0.82        2.20      1.32 o 
   1   9   1        0.27        0.88      1.32 o 
   2   9   1       18.59       17.53      0.88 o 
   3   9   1       46.73       39.91      1.59 o 
   4   9   1       14.69       13.66      0.53 o 
   5   9   1        3.70        4.23      0.35 o 
   6   9   1        2.17        0.35      1.32 o 
   7   9   1       43.37       45.11      1.76 o 
   8   9   1        4.48        4.85      0.44 o 
  -6  -9   2       35.96       40.27      1.67 o 
  -5  -9   2       13.15       14.01      0.53 o 
  -4  -9   2       20.13       18.68      0.70 o 
  -8  -8   2        2.81        2.56      0.44 o 
  -7  -8   2        6.15        5.64      0.44 o 
  -6  -8   2        4.46        5.37      0.35 o 
  -5  -8   2        7.08        7.31      0.35 o 
  -4  -8   2        2.84        2.64      0.35 o 
  -3  -8   2       29.39       27.93      1.15 o 
  -2  -8   2        7.64        7.93      0.44 o 
  -1  -8   2        7.81        7.58      0.44 o 
  -9  -7   2        2.38        2.29      1.50 o 
  -8  -7   2        4.32        3.88      0.44 o 
  -7  -7   2        0.17        2.20      1.15 o 
  -6  -7   2        0.36       -0.09      1.15 o 
  -5  -7   2       73.03       70.93      2.29 o 
  -4  -7   2       28.75       25.64      1.32 o 
  -3  -7   2        0.51       -0.44      1.06 o 
  -2  -7   2        2.42        1.41      1.23 o 
  -1  -7   2        0.06        0.26      1.06 o 
   0  -7   2       87.72       95.34      2.91 o 
   1  -7   2        1.37        1.59      0.35 o 
  -9  -6   2        4.60        4.41      0.44 o 
  -8  -6   2       25.20       25.99      1.06 o 
  -7  -6   2        2.11        2.82      0.35 o 
  -6  -6   2        2.71        0.44      1.23 o 
  -5  -6   2      134.43      133.31      2.73 o 
  -4  -6   2        3.07        2.20      0.26 o 
  -3  -6   2       42.06       33.83      1.32 o 
  -2  -6   2       46.01       45.03      1.76 o 
  -1  -6   2       43.65       44.06      1.76 o 
   0  -6   2        0.25        0.44      1.15 o 
   1  -6   2      131.47      136.57      3.17 o 
   2  -6   2        0.16        1.76      1.15 o 
   3  -6   2       21.81       24.85      1.06 o 
  -9  -5   2        1.48        1.06      1.32 o 
  -8  -5   2        1.05        1.76      0.35 o 
  -7  -5   2       26.26       24.94      1.06 o 
  -6  -5   2      213.74      198.52      3.26 o 
  -5  -5   2      160.28      152.96      2.82 o 
  -4  -5   2      296.55      281.25      3.44 o 
  -3  -5   2       14.36       13.39      0.62 o 
  -2  -5   2      145.75      144.50      2.56 o 
  -1  -5   2      536.95      583.83      5.02 o 
   0  -5   2      159.97      149.44      2.73 o 
   1  -5   2       28.21       30.40      1.41 o 
   2  -5   2        0.59        0.44      0.35 o 
   3  -5   2        0.07        1.15      1.15 o 
   4  -5   2        0.23        1.76      1.32 o 
  -9  -4   2       20.43       17.01      0.79 o 
  -8  -4   2       44.08       41.24      1.67 o 
  -7  -4   2      113.79      106.00      2.56 o 
  -6  -4   2      106.00      105.12      2.38 o 
  -5  -4   2      182.81      176.49      2.73 o 
  -4  -4   2      210.86      199.22      2.73 o 
  -3  -4   2        9.06        9.96      0.35 o 
  -2  -4   2       22.40       20.62      0.79 o 
  -1  -4   2        7.17        8.55      0.35 o 
   0  -4   2       28.03       31.46      1.23 o 
   1  -4   2      311.23      319.58      3.70 o 
   2  -4   2       18.47       23.44      0.88 o 
   3  -4   2        0.12       -1.15      1.15 o 
   4  -4   2        7.65        7.84      0.44 o 
   5  -4   2        8.29        8.11      0.44 o 
  -9  -3   2       27.19       26.70      1.15 o 
  -8  -3   2       26.44       21.32      1.06 o 
  -7  -3   2      127.05      124.50      2.73 o 
  -6  -3   2       48.91       42.12      1.59 o 
  -5  -3   2       70.13       68.37      1.76 o 
  -4  -3   2       11.24       10.66      0.44 o 
  -3  -3   2       78.46       88.38      1.67 o 
  -2  -3   2      510.91      600.13      3.97 o 
  -1  -3   2       21.46       35.51      1.15 o 
   0  -3   2       53.26       51.55      1.41 o 
   1  -3   2       10.77       11.19      0.44 o 
   2  -3   2      624.59      575.63      4.76 o 
   3  -3   2      321.66      293.94      3.79 o 
   4  -3   2       52.96       52.16      1.94 o 
   5  -3   2       25.05       24.50      1.06 o 
   6  -3   2        2.47        3.08      0.44 o 
  -9  -2   2        6.51        5.82      0.44 o 
  -8  -2   2        2.06        0.44      1.32 o 
  -7  -2   2        0.79        1.23      1.06 o 
  -6  -2   2        3.90        5.73      0.26 o 
  -5  -2   2        1.11        0.79      0.88 o 
  -4  -2   2       35.78       32.16      1.15 o 
  -3  -2   2      345.22      368.13      3.00 o 
  -2  -2   2       57.88       64.67      1.23 o 
  -1  -2   2       18.77       26.43      0.97 o 
   0  -2   2      226.81      261.87      2.47 o 
   1  -2   2       22.15       17.53      0.70 o 
   2  -2   2       11.98       10.49      0.53 o 
   3  -2   2       83.96      102.47      2.11 o 
   4  -2   2       24.74       28.28      1.15 o 
   5  -2   2        3.55        3.44      0.35 o 
   6  -2   2        6.16        6.78      0.35 o 
   7  -2   2       23.38       22.56      0.97 o 
  -9  -1   2        0.37        0.70      1.50 o 
  -8  -1   2        9.33        8.72      0.44 o 
  -7  -1   2       50.36       53.40      2.03 o 
  -6  -1   2       30.81       32.16      1.32 o 
  -5  -1   2        7.96        6.70      0.26 o 
  -4  -1   2      688.12      794.68      4.67 o 
  -3  -1   2        9.10       10.66      0.53 o 
  -2  -1   2       76.66       93.31      1.41 o 
  -1  -1   2      840.46      908.17     10.49 o 
   0  -1   2     2233.03     2387.83     17.27 o 
   1  -1   2      647.43      814.06      3.97 o 
   2  -1   2       92.26      111.90      1.76 o 
   3  -1   2       11.02       12.86      0.62 o 
   4  -1   2        5.22        5.73      0.26 o 
   5  -1   2        0.58       -1.06      1.15 o 
   6  -1   2       68.67       73.93      2.38 o 
   7  -1   2        1.75        1.32      0.35 o 
  -9   0   2        9.78        9.27      0.37 o 
  -8   0   2        6.08        5.11      0.31 o 
  -7   0   2       29.19       32.52      1.81 o 
  -6   0   2       90.90       90.87      8.19 o 
  -5   0   2      387.61      360.86     36.35 o 
  -4   0   2      513.46      557.92     43.40 o 
  -3   0   2        3.60        4.87      0.53 o 
  -2   0   2      379.12      362.04     17.05 o 
  -1   0   2       88.58       80.32      9.47 o 
   0   0   2      140.39      121.02     12.16 o 
   1   0   2      875.59     1100.75     43.04 o 
   2   0   2        7.82        7.52      0.35 o 
   3   0   2       59.24       73.52      2.56 o 
   4   0   2       76.31       94.37      1.34 o 
   5   0   2        0.40        0.00      0.69 o 
   6   0   2       95.90       94.59      1.77 o 
   7   0   2        0.66        0.85      0.90 o 
   8   0   2        0.02       -0.53      1.94 o 
  -8   1   2       10.45       11.19      0.53 o 
  -7   1   2        2.05        2.03      0.35 o 
  -6   1   2      197.66      190.85      3.26 o 
  -5   1   2      170.35      153.67      2.64 o 
  -4   1   2      262.39      267.24      3.00 o 
  -3   1   2       18.20       23.44      0.88 o 
  -2   1   2      384.15      384.87      2.73 o 
  -1   1   2      259.97      258.96      1.94 o 
   0   1   2        1.20        0.70      0.53 o 
   1   1   2      165.30      166.36      1.50 o 
   2   1   2       50.16       43.26      0.97 o 
   3   1   2        0.58        0.97      0.70 o 
   4   1   2      140.49      146.00      2.20 o 
   5   1   2       61.21       54.54      1.67 o 
   6   1   2      152.51      139.48      2.73 o 
   7   1   2       35.49       32.87      1.32 o 
   8   1   2        0.74        1.32      1.50 o 
   9   1   2        6.46        6.26      0.53 o 
  -8   2   2       10.15       11.63      0.53 o 
  -7   2   2        0.95        0.18      1.41 o 
  -6   2   2       14.96       15.60      0.62 o 
  -5   2   2        6.88        6.96      0.35 o 
  -4   2   2      219.52      230.24      3.00 o 
  -3   2   2       33.39       34.98      1.23 o 
  -2   2   2       56.74       53.84      1.32 o 
  -1   2   2       48.19       45.64      1.06 o 
   0   2   2     3271.30     2565.64     17.01 o 
   1   2   2    14080.24     8811.18     30.40 o 
   2   2   2      888.27      982.80     11.28 o 
   3   2   2      346.86      358.61      2.73 o 
   4   2   2        0.95        1.32      0.18 o 
   5   2   2       21.43       24.23      1.06 o 
   6   2   2      321.80      320.64      3.79 o 
   7   2   2       10.82       10.04      0.44 o 
   8   2   2        3.79        3.26      0.44 o 
   9   2   2        1.81        2.64      0.44 o 
  -7   3   2        0.03       -0.18      1.41 o 
  -6   3   2        4.14        4.93      0.35 o 
  -5   3   2       42.64       39.39      1.67 o 
  -4   3   2      405.57      377.38      4.14 o 
  -3   3   2        0.54        1.06      0.70 o 
  -2   3   2        0.87       -0.18      0.79 o 
  -1   3   2       48.89       35.77      1.15 o 
   0   3   2       13.52       14.98      0.62 o 
   1   3   2      274.10      217.90      2.03 o 
   2   3   2      265.57      261.69      2.29 o 
   3   3   2       33.16       35.60      1.06 o 
   4   3   2        1.41        2.20      0.18 o 
   5   3   2       57.39       65.38      1.67 o 
   6   3   2        7.45        6.87      0.35 o 
   7   3   2      210.95      215.43      3.44 o 
   8   3   2       35.29       32.78      1.41 o 
   9   3   2        5.19        5.29      0.44 o 
  -6   4   2        0.72        1.67      1.32 o 
  -5   4   2       12.68       11.54      0.53 o 
  -4   4   2       43.26       42.21      1.67 o 
  -3   4   2        1.35        1.76      0.97 o 
  -2   4   2       41.45       45.03      1.50 o 
  -1   4   2        0.06       -0.35      0.70 o 
   0   4   2       64.09       59.12      1.41 o 
   1   4   2       11.69       12.25      0.53 o 
   2   4   2        4.63        6.08      0.26 o 
   3   4   2      145.87      141.24      2.03 o 
   4   4   2       10.07        8.90      0.35 o 
   5   4   2      224.01      223.45      2.91 o 
   6   4   2        0.97        0.79      0.79 o 
   7   4   2       19.75       21.76      0.79 o 
   8   4   2       61.37       61.24      2.38 o 
   9   4   2        1.73        1.15      0.44 o 
  -5   5   2        0.91        2.03      1.23 o 
  -4   5   2       37.27       40.36      1.67 o 
  -3   5   2        4.34        4.41      0.35 o 
  -2   5   2        1.22       -0.70      0.97 o 
  -1   5   2       19.27       17.53      0.79 o 
   0   5   2       28.38       29.34      1.23 o 
   1   5   2       13.97       12.16      0.53 o 
   2   5   2      368.01      303.10      3.00 o 
   3   5   2      132.95      123.97      2.03 o 
   4   5   2        3.98        3.70      0.26 o 
   5   5   2       26.93       25.73      1.15 o 
   6   5   2       53.94       57.63      1.76 o 
   7   5   2        1.13       -0.18      1.06 o 
   8   5   2       20.17       21.41      0.88 o 
   9   5   2        6.68        6.70      0.44 o 
  -4   6   2        4.87        4.76      0.44 o 
  -3   6   2       24.67       24.67      1.15 o 
  -2   6   2       24.56       22.12      0.88 o 
  -1   6   2        8.48        7.93      0.35 o 
   0   6   2       11.49        9.43      0.35 o 
   1   6   2       67.79       58.42      1.67 o 
   2   6   2        0.11        0.09      0.70 o 
   3   6   2        8.35        7.14      0.35 o 
   4   6   2       21.44       22.56      0.97 o 
   5   6   2       20.56       21.68      0.97 o 
   6   6   2        4.71        4.41      0.26 o 
   7   6   2       11.09       11.28      0.35 o 
   8   6   2        1.06        0.53      0.35 o 
   9   6   2        0.34        0.79      1.41 o 
  -3   7   2        1.27        0.79      0.35 o 
  -2   7   2        9.98        8.02      0.44 o 
  -1   7   2      183.00      166.18      3.52 o 
   0   7   2       89.47       76.04      2.20 o 
   1   7   2       16.42       14.63      0.62 o 
   2   7   2        0.09       -0.70      0.88 o 
   3   7   2       42.18       38.77      1.50 o 
   4   7   2      101.16       98.69      2.29 o 
   5   7   2       13.51       14.45      0.62 o 
   6   7   2       13.99       13.48      0.53 o 
   7   7   2        0.04       -0.53      1.15 o 
   8   7   2       15.46       16.74      0.62 o 
   9   7   2       51.45       51.02      2.03 o 
  -2   8   2        1.78        2.11      0.44 o 
  -1   8   2        2.06        0.97      1.50 o 
   0   8   2       20.70       21.85      0.79 o 
   1   8   2       14.01       12.51      0.53 o 
   6   8   2       11.97       12.25      0.53 o 
   7   8   2       14.96       15.24      0.62 o 
   8   8   2       10.12        9.34      0.44 o 
   9   8   2       17.02       16.12      0.70 o 
   0   9   2        0.00        0.70      1.23 o 
   1   9   2        0.10        1.67      1.15 o 
   2   9   2       70.69       70.58      2.56 o 
   3   9   2       38.62       35.69      1.59 o 
   4   9   2       48.86       52.69      2.03 o 
   5   9   2        5.72        5.90      0.35 o 
   6   9   2       16.04       17.01      0.70 o 
   7   9   2       54.47       64.41      2.56 o 
   8   9   2       11.74       11.81      0.53 o 
  -7  -8   3        4.10        4.14      0.44 o 
  -6  -8   3        0.07        0.44      0.35 o 
  -5  -8   3        1.26        0.70      1.41 o 
  -4  -8   3        0.19       -0.62      1.32 o 
  -3  -8   3        0.32        0.70      1.32 o 
  -2  -8   3        4.41        3.26      0.44 o 
  -8  -7   3       13.82       13.57      0.53 o 
  -7  -7   3        7.66        8.11      0.44 o 
  -6  -7   3       46.42       45.73      2.03 o 
  -5  -7   3        6.48        7.05      0.35 o 
  -4  -7   3        0.08        0.70      0.97 o 
  -3  -7   3        5.34        5.99      0.35 o 
  -2  -7   3       20.55       20.44      0.88 o 
  -1  -7   3        1.02        0.97      1.23 o 
   0  -7   3        8.97        8.37      0.44 o 
   1  -7   3        0.83        2.47      1.41 o 
  -9  -6   3        7.99        8.81      0.44 o 
  -8  -6   3       18.21       19.56      0.97 o 
  -7  -6   3       85.17       82.65      2.64 o 
  -6  -6   3        5.36        4.76      0.35 o 
  -5  -6   3        1.96        2.47      0.35 o 
  -4  -6   3        1.32        1.32      0.97 o 
  -3  -6   3        0.67        0.62      0.88 o 
  -2  -6   3       56.66       56.30      2.03 o 
  -1  -6   3       20.71       22.47      0.97 o 
   0  -6   3       14.90       17.01      0.79 o 
   1  -6   3        6.25        6.70      0.44 o 
   2  -6   3       13.58       19.03      0.62 o 
  -9  -5   3        5.34        5.02      0.44 o 
  -8  -5   3        0.15       -0.26      1.23 o 
  -7  -5   3       51.94       49.34      2.03 o 
  -6  -5   3      103.23       93.49      2.47 o 
  -5  -5   3       70.37       59.48      1.94 o 
  -4  -5   3        0.03        0.88      0.88 o 
  -3  -5   3       20.24       18.59      0.79 o 
  -2  -5   3       37.04       28.81      1.15 o 
  -1  -5   3      276.33      241.07      3.52 o 
   0  -5   3       35.21       37.98      1.59 o 
   1  -5   3       12.69       13.04      0.44 o 
   2  -5   3        1.82        1.94      1.23 o 
   3  -5   3        1.29        0.35      1.23 o 
  -9  -4   3        5.18        5.64      0.44 o 
  -8  -4   3        6.22        5.99      0.35 o 
  -7  -4   3       27.05       25.99      1.23 o 
  -6  -4   3        4.24        4.32      0.35 o 
  -5  -4   3      194.03      203.10      3.00 o 
  -4  -4   3       87.91      100.36      2.11 o 
  -3  -4   3      106.59      121.24      2.29 o 
  -2  -4   3        0.00        0.70      0.79 o 
  -1  -4   3       52.20       67.49      1.76 o 
   0  -4   3        8.22        9.60      0.44 o 
   1  -4   3       34.14       30.05      1.32 o 
   2  -4   3        1.07        0.35      1.06 o 
   3  -4   3        9.94       10.66      0.44 o 
   4  -4   3       24.98       29.08      1.06 o 
   5  -4   3       35.40       36.39      1.50 o 
  -9  -3   3        2.10       -0.18      1.41 o 
  -8  -3   3        6.91        5.99      0.35 o 
  -7  -3   3        1.77        1.32      1.06 o 
  -6  -3   3       40.44       46.17      1.76 o 
  -5  -3   3        0.03        0.00      0.88 o 
  -4  -3   3       21.57       20.44      0.79 o 
  -3  -3   3        0.07        0.09      0.70 o 
  -2  -3   3      120.29      133.49      2.11 o 
  -1  -3   3      677.06      745.87      4.76 o 
   0  -3   3        2.47        3.88      0.26 o 
   1  -3   3       62.27       67.67      1.85 o 
   2  -3   3       78.37       73.49      2.03 o 
   3  -3   3        3.63        7.23      0.35 o 
   4  -3   3       74.54       68.82      2.38 o 
   5  -3   3        8.45       10.22      0.44 o 
   6  -3   3       13.88       14.71      0.62 o 
  -9  -2   3        0.35       -0.18      1.41 o 
  -8  -2   3        0.13        1.50      1.15 o 
  -7  -2   3        8.24        8.02      0.35 o 
  -6  -2   3      425.59      388.75      4.23 o 
  -5  -2   3      112.24       99.48      2.03 o 
  -4  -2   3       10.45        7.84      0.35 o 
  -3  -2   3       10.37       11.54      0.44 o 
  -2  -2   3       31.29       25.11      1.15 o 
  -1  -2   3      661.09      690.00      4.14 o 
   0  -2   3        5.06        5.64      0.26 o 
   1  -2   3        0.22        0.35      0.70 o 
   2  -2   3       10.94       10.93      0.44 o 
   3  -2   3        7.50        9.96      0.44 o 
   4  -2   3      101.63      103.36      2.56 o 
   5  -2   3       19.69       21.32      0.88 o 
   6  -2   3       24.98       25.64      1.15 o 
  -9  -1   3       22.05       24.58      0.97 o 
  -8  -1   3       13.40       14.54      0.62 o 
  -7  -1   3       24.00       22.03      0.88 o 
  -6  -1   3        0.95        1.50      0.97 o 
  -5  -1   3        5.67        8.99      0.44 o 
  -4  -1   3      387.65      431.84      3.61 o 
  -3  -1   3      124.35      140.45      2.03 o 
  -2  -1   3      970.85     1065.45      4.76 o 
  -1  -1   3       61.04       69.17      1.32 o 
   0  -1   3     1394.79     1711.13     16.83 o 
   1  -1   3      144.53      160.63      2.03 o 
   2  -1   3      841.52      962.27      5.20 o 
   3  -1   3        0.27        1.23      0.79 o 
   4  -1   3        0.36        0.18      0.88 o 
   5  -1   3       31.44       31.54      1.32 o 
   6  -1   3        2.02        2.64      0.35 o 
   7  -1   3       12.53       13.92      0.53 o 
  -9   0   3       26.04       25.24      0.76 o 
  -8   0   3        2.70        1.66      0.40 o 
  -7   0   3        0.10        0.17      1.06 o 
  -6   0   3       67.63       63.45      6.30 o 
  -5   0   3       79.97       79.68      7.18 o 
  -4   0   3        8.78       11.42      1.94 o 
  -3   0   3      679.57      770.64     50.36 o 
  -2   0   3       39.49       59.60      5.46 o 
  -1   0   3      776.30      870.24     80.09 o 
   0   0   3       15.95       20.85      2.64 o 
   1   0   3       74.98       91.81      4.71 o 
   2   0   3      391.12      460.89     15.86 o 
   3   0   3      316.56      367.43     10.04 o 
   4   0   3        0.94        1.82      0.57 o 
   5   0   3      223.60      217.66      6.61 o 
   6   0   3       31.06       28.96      0.84 o 
   7   0   3        0.75        0.02      0.42 o 
   8   0   3        0.46       -0.80      1.12 o 
  -8   1   3        0.00       -0.18      1.32 o 
  -7   1   3        1.72        0.26      1.32 o 
  -6   1   3      392.78      354.30      4.41 o 
  -5   1   3        5.37        4.41      0.26 o 
  -4   1   3        0.71        0.09      0.79 o 
  -3   1   3        2.80        2.73      0.26 o 
  -2   1   3       36.84       34.98      1.06 o 
  -1   1   3      592.29      568.23      3.26 o 
   0   1   3       85.82       78.60      1.23 o 
   1   1   3       15.91       17.62      0.70 o 
   2   1   3        9.07       10.57      0.44 o 
   3   1   3       47.89       49.70      1.32 o 
   4   1   3      103.45      118.86      2.11 o 
   5   1   3      132.21      131.29      2.47 o 
   6   1   3       16.16       16.21      0.79 o 
   7   1   3        2.68        3.26      0.44 o 
   8   1   3       12.20       11.54      0.53 o 
  -8   2   3        1.93        2.20      1.59 o 
  -7   2   3        5.36        4.05      0.44 o 
  -6   2   3        1.58        1.50      1.06 o 
  -5   2   3        0.40       -0.53      0.97 o 
  -4   2   3        0.28       -0.26      0.79 o 
  -3   2   3      146.24      166.00      2.38 o 
  -2   2   3      118.96      121.33      1.85 o 
  -1   2   3       89.42       74.19      1.41 o 
   0   2   3      121.65      115.96      1.50 o 
   1   2   3        1.51        1.32      0.18 o 
   2   2   3      236.81      231.03      2.20 o 
   3   2   3      295.77      313.94      2.82 o 
   4   2   3       73.17       86.26      1.67 o 
   5   2   3      203.00      215.61      3.00 o 
   6   2   3       11.88       13.39      0.53 o 
   7   2   3      229.22      232.44      3.88 o 
   8   2   3        2.91        2.38      0.44 o 
   9   2   3        0.30        0.26      1.59 o 
  -7   3   3       54.46       58.33      2.38 o 
  -6   3   3        4.88        5.55      0.35 o 
  -5   3   3        7.17        8.72      0.35 o 
  -4   3   3       19.43       23.79      0.97 o 
  -3   3   3       53.74       51.37      1.59 o 
  -2   3   3        1.00        0.53      0.70 o 
  -1   3   3      155.27      124.06      1.94 o 
   0   3   3      137.90      132.61      1.76 o 
   1   3   3        3.17        3.61      0.18 o 
   2   3   3      474.09      477.65      3.17 o 
   3   3   3       21.97       25.82      0.97 o 
   4   3   3      153.61      149.88      2.20 o 
   5   3   3        4.42        4.85      0.26 o 
   6   3   3        8.00        7.49      0.44 o 
   7   3   3       31.05       31.37      1.41 o 
   8   3   3        0.01       -1.41      1.41 o 
   9   3   3        2.18        1.41      1.50 o 
  -6   4   3       11.57       13.30      0.62 o 
  -5   4   3      101.39       90.23      2.73 o 
  -4   4   3       36.06       33.92      1.41 o 
  -3   4   3       64.39       63.70      1.94 o 
  -2   4   3       20.99       22.12      0.97 o 
  -1   4   3      610.38      537.39      4.14 o 
   0   4   3       41.18       44.23      1.32 o 
   1   4   3        4.59       -0.70      0.79 o 
   2   4   3      154.62      133.40      1.94 o 
   3   4   3       17.36       21.23      0.88 o 
   4   4   3        8.98       11.45      0.53 o 
   5   4   3      102.34      118.60      2.20 o 
   6   4   3       22.99       23.97      1.06 o 
   7   4   3        1.69        1.06      1.06 o 
   8   4   3        4.82        2.29      1.41 o 
   9   4   3        5.19        4.23      0.44 o 
  -5   5   3        0.21        0.70      0.35 o 
  -4   5   3        0.38        2.03      1.06 o 
  -3   5   3      111.63      109.96      2.64 o 
  -2   5   3        0.57       -0.88      0.88 o 
  -1   5   3        4.61        5.64      0.26 o 
   0   5   3      108.23      105.12      2.03 o 
   1   5   3        6.75        6.61      0.26 o 
   2   5   3       85.34       85.03      1.76 o 
   3   5   3       45.79       45.91      1.32 o 
   4   5   3        4.26        4.76      0.26 o 
   5   5   3        8.51        9.16      0.44 o 
   6   5   3        0.23        1.50      0.88 o 
   7   5   3        5.30        6.26      0.35 o 
   8   5   3       81.20       79.56      2.56 o 
   9   5   3       39.58       30.93      1.50 o 
  -4   6   3        0.78        0.35      1.23 o 
  -3   6   3       90.75       92.08      2.82 o 
  -2   6   3        8.94        8.55      0.53 o 
  -1   6   3       34.29       32.25      1.23 o 
   0   6   3       46.88       45.29      1.67 o 
   1   6   3       20.30       16.57      0.62 o 
   2   6   3       58.94       45.82      1.50 o 
   3   6   3       48.33       48.02      1.50 o 
   4   6   3       33.51       33.75      1.41 o 
   5   6   3       42.88       49.52      1.67 o 
   6   6   3       16.59       21.32      0.79 o 
   7   6   3       14.27       17.01      0.70 o 
   8   6   3       14.54       14.63      0.62 o 
   9   6   3        3.45        5.29      0.44 o 
  -3   7   3        0.07        0.79      1.23 o 
  -2   7   3        5.77        5.99      0.35 o 
  -1   7   3        7.26        6.08      0.35 o 
   0   7   3       39.69       42.12      1.59 o 
   1   7   3       25.50       22.56      0.79 o 
   2   7   3       54.79       42.56      1.59 o 
   3   7   3       12.92       11.37      0.44 o 
   4   7   3       53.33       46.79      1.67 o 
   5   7   3        4.34        3.97      0.26 o 
   6   7   3       57.99       63.44      2.11 o 
   8   7   3        0.31       -0.18      1.23 o 
   9   7   3        9.44       10.04      0.53 o 
  -2   8   3        1.58        1.41      1.23 o 
  -1   8   3        1.57        1.06      1.32 o 
   0   8   3        4.42        4.14      0.35 o 
   1   8   3       12.04       11.98      0.44 o 
   6   8   3        2.78        2.73      0.35 o 
   7   8   3        0.47        0.88      1.15 o 
   8   8   3       44.10       47.23      1.85 o 
   9   8   3        1.67        2.56      0.44 o 
   0   9   3        7.56        6.70      0.44 o 
   1   9   3       21.14       20.53      0.88 o 
   2   9   3       17.80       18.06      0.70 o 
   3   9   3       19.56       18.50      0.62 o 
   4   9   3        5.08        4.85      0.35 o 
   5   9   3        1.95        2.03      1.23 o 
   6   9   3        0.64        1.15      1.15 o 
   7   9   3        5.02        5.37      0.44 o 
   8   9   3        5.39        6.17      0.44 o 
  -5  -8   4       10.60       12.07      0.53 o 
  -4  -8   4        2.90        1.50      1.41 o 
  -7  -7   4        2.63        2.29      0.44 o 
  -6  -7   4       17.34       17.18      0.62 o 
  -5  -7   4       89.92       97.19      2.82 o 
  -4  -7   4       17.46       19.30      0.79 o 
  -3  -7   4       72.91       75.25      2.56 o 
  -2  -7   4        0.42        0.26      1.32 o 
  -1  -7   4       18.63       19.47      0.79 o 
  -8  -6   4       25.35       24.76      0.97 o 
  -7  -6   4        1.32        0.53      1.23 o 
  -6  -6   4       25.15       25.46      1.06 o 
  -5  -6   4        0.04       -0.53      1.06 o 
  -4  -6   4       47.66       53.31      2.11 o 
  -3  -6   4       54.91       53.57      2.03 o 
  -2  -6   4       13.63       14.10      0.70 o 
  -1  -6   4       37.06       36.74      1.41 o 
   0  -6   4        1.27        1.15      1.23 o 
   1  -6   4        9.13        8.81      0.53 o 
  -9  -5   4        1.97        2.73      0.44 o 
  -8  -5   4        0.49        0.97      1.32 o 
  -7  -5   4        1.39       -0.53      1.23 o 
  -6  -5   4       23.46       27.49      1.06 o 
  -5  -5   4       18.82       13.57      0.53 o 
  -4  -5   4       47.79       45.47      1.76 o 
  -3  -5   4       15.93       19.74      0.79 o 
  -2  -5   4        5.80        5.20      0.35 o 
  -1  -5   4        0.95       -0.26      1.06 o 
   0  -5   4       11.64       15.07      0.62 o 
   1  -5   4      101.58      112.52      2.91 o 
   2  -5   4        0.77        1.94      0.35 o 
   3  -5   4        2.74        0.62      1.50 o 
  -9  -4   4       79.14       76.92      2.91 o 
  -8  -4   4       20.13       20.71      0.79 o 
  -7  -4   4       35.53       37.54      1.59 o 
  -6  -4   4        0.88        0.18      1.15 o 
  -5  -4   4       48.02       45.38      1.76 o 
  -4  -4   4      224.30      199.04      3.08 o 
  -3  -4   4        6.23        3.61      0.26 o 
  -2  -4   4       56.88       49.87      1.67 o 
  -1  -4   4       94.78      102.21      2.38 o 
   0  -4   4       15.82       18.59      0.79 o 
   1  -4   4        3.00        3.70      0.35 o 
   2  -4   4      195.27      217.11      3.79 o 
   3  -4   4        0.54       -1.06      1.23 o 
   4  -4   4       15.43       17.18      0.62 o 
  -9  -3   4        0.10       -0.26      1.41 o 
  -8  -3   4        5.68        4.41      0.35 o 
  -7  -3   4        3.21        3.88      0.35 o 
  -6  -3   4       60.63       56.22      1.94 o 
  -5  -3   4      288.25      266.10      3.52 o 
  -4  -3   4      238.40      209.79      3.00 o 
  -3  -3   4      473.16      436.77      4.05 o 
  -2  -3   4       50.95       48.81      1.50 o 
  -1  -3   4      172.30      172.70      2.64 o 
   0  -3   4      852.75      776.26      5.55 o 
   1  -3   4       86.79       81.94      2.11 o 
   2  -3   4      113.26      117.98      2.64 o 
   3  -3   4       23.11       22.47      0.97 o 
   4  -3   4        8.07        9.34      0.53 o 
   5  -3   4       16.29       16.83      0.53 o 
  -9  -2   4        9.46       10.22      0.53 o 
  -8  -2   4       11.89        9.78      0.44 o 
  -7  -2   4       90.56       76.13      2.47 o 
  -6  -2   4      101.33       91.72      2.38 o 
  -5  -2   4      288.81      285.13      3.52 o 
  -4  -2   4      101.38       99.92      2.03 o 
  -3  -2   4      181.38      181.25      2.56 o 
  -2  -2   4       30.24       32.43      1.23 o 
  -1  -2   4       59.41       54.54      1.50 o 
   0  -2   4       36.03       37.71      1.32 o 
   1  -2   4        1.00        1.06      0.79 o 
   2  -2   4      212.47      233.23      3.26 o 
   3  -2   4       45.99       55.51      1.94 o 
   4  -2   4        2.75        3.17      0.35 o 
   5  -2   4        0.12        0.09      1.23 o 
   6  -2   4       35.86       36.65      1.59 o 
  -9  -1   4       11.94       12.69      0.70 o 
  -8  -1   4       44.21       44.94      1.85 o 
  -7  -1   4       60.81       56.66      2.11 o 
  -6  -1   4      100.50      101.15      2.38 o 
  -5  -1   4       35.48       29.25      1.15 o 
  -4  -1   4      135.73      130.58      2.29 o 
  -3  -1   4       93.84       91.55      1.85 o 
  -2  -1   4      217.07      234.99      2.64 o 
  -1  -1   4      323.55      368.84      3.17 o 
   0  -1   4        0.12       -0.53      0.70 o 
   1  -1   4       12.39       12.25      0.53 o 
   2  -1   4       35.89       36.21      1.41 o 
   3  -1   4      464.55      492.19      4.58 o 
   4  -1   4      326.78      328.30      4.14 o 
   5  -1   4        8.69        6.96      0.35 o 
   6  -1   4        2.83        2.73      0.44 o 
   7  -1   4        0.26        0.26      1.59 o 
  -8   0   4       19.15       18.87      0.56 o 
  -7   0   4        2.06        0.94      0.88 o 
  -6   0   4        8.29       10.63      1.01 o 
  -5   0   4       22.56       22.79      2.86 o 
  -4   0   4       33.69       40.19      1.19 o 
  -3   0   4        2.22        1.29      0.70 o 
  -2   0   4      475.40      491.02     47.67 o 
  -1   0   4       23.63       26.44      3.22 o 
   0   0   4       25.28       30.25      2.73 o 
   1   0   4      203.99      210.78     11.15 o 
   2   0   4        0.03        0.02      0.53 o 
   3   0   4       10.14        8.10      0.21 o 
   4   0   4       61.77       66.82      1.40 o 
   5   0   4       30.09       32.34      0.93 o 
   6   0   4        0.01        0.45      0.87 o 
   7   0   4       15.15       14.53      1.10 o 
  -8   1   4        7.37        7.49      0.44 o 
  -7   1   4        0.56        0.79      0.35 o 
  -6   1   4      124.19      116.66      2.73 o 
  -5   1   4        7.06        6.26      0.35 o 
  -4   1   4       57.03       52.69      1.59 o 
  -3   1   4      107.35       92.78      1.85 o 
  -2   1   4       21.30       17.01      0.70 o 
  -1   1   4        9.42        6.52      0.35 o 
   0   1   4     1193.30     1071.79      4.76 o 
   1   1   4      292.54      246.27      2.47 o 
   2   1   4      134.76      133.05      2.03 o 
   3   1   4       27.14       24.14      0.88 o 
   4   1   4        5.53        5.73      0.35 o 
   5   1   4        8.31        9.69      0.35 o 
   6   1   4       11.83       14.71      0.53 o 
   7   1   4       24.06       22.38      0.79 o 
   8   1   4        0.13       -0.26      1.67 o 
  -8   2   4        1.27        1.41      0.44 o 
  -7   2   4        1.62        0.35      1.32 o 
  -6   2   4       11.82       12.07      0.53 o 
  -5   2   4      196.57      183.54      3.17 o 
  -4   2   4      123.62      107.41      2.20 o 
  -3   2   4      244.36      228.39      2.91 o 
  -2   2   4        4.10        5.29      0.26 o 
  -1   2   4      204.52      176.58      2.20 o 
   0   2   4       68.94       58.42      1.32 o 
   1   2   4       26.78       20.79      0.88 o 
   2   2   4      411.19      394.56      3.17 o 
   3   2   4        0.18        0.53      0.26 o 
   4   2   4       73.53       80.71      1.85 o 
   5   2   4       36.24       40.97      1.67 o 
   6   2   4        5.10        4.58      0.35 o 
   7   2   4       48.45       37.45      1.50 o 
   8   2   4        1.03        0.09      1.50 o 
  -7   3   4        6.37        6.43      0.44 o 
  -6   3   4        3.39        2.56      1.41 o 
  -5   3   4      122.17      112.52      2.73 o 
  -4   3   4      121.02      108.55      2.47 o 
  -3   3   4      159.67      151.90      2.56 o 
  -2   3   4       14.09       13.13      0.70 o 
  -1   3   4      143.34      143.09      2.11 o 
   0   3   4      114.74      101.15      1.76 o 
   1   3   4        4.22        3.70      0.18 o 
   2   3   4      165.70      159.22      2.11 o 
   3   3   4       43.26       36.39      1.23 o 
   4   3   4        6.64        7.49      0.26 o 
   5   3   4      101.69       99.39      2.20 o 
   6   3   4       56.97       53.48      1.94 o 
   7   3   4       21.30       22.47      0.88 o 
   8   3   4       23.99       21.85      0.97 o 
   9   3   4        0.17        2.56      1.41 o 
  -6   4   4        0.79        0.35      0.35 o 
  -5   4   4       14.54       16.12      0.70 o 
  -4   4   4       21.88       23.00      1.06 o 
  -3   4   4       60.52       64.76      1.94 o 
  -2   4   4       46.02       44.23      1.50 o 
  -1   4   4       49.06       41.15      1.32 o 
   0   4   4       16.21       10.84      0.53 o 
   1   4   4     1646.09     1497.46      6.34 o 
   2   4   4     1665.37     1570.68      6.52 o 
   3   4   4      422.54      444.17      3.70 o 
   4   4   4        5.49        5.37      0.26 o 
   5   4   4        7.75        7.14      0.35 o 
   6   4   4       98.17      104.50      2.38 o 
   7   4   4       63.42       67.32      2.29 o 
   8   4   4        0.42       -1.41      1.41 o 
   9   4   4        0.74        0.79      1.50 o 
  -5   5   4        0.30        0.35      1.32 o 
  -4   5   4       47.08       43.88      1.94 o 
  -3   5   4      164.48      149.70      3.00 o 
  -2   5   4        0.07        0.79      0.88 o 
  -1   5   4        1.91        0.35      0.79 o 
   0   5   4        0.47       -0.79      0.79 o 
   1   5   4       10.65        9.34      0.35 o 
   2   5   4       24.03       28.99      0.88 o 
   3   5   4       21.85       30.13      0.88 o 
   4   5   4        2.46        3.08      0.26 o 
   5   5   4        2.74        3.26      0.26 o 
   6   5   4        1.54        1.41      0.26 o 
   7   5   4        8.44        8.90      0.35 o 
   8   5   4       65.29       63.35      2.47 o 
   9   5   4       15.39       12.86      0.53 o 
  -5   6   4        1.28        0.79      1.59 o 
  -4   6   4       16.80       18.24      0.79 o 
  -3   6   4        7.40        7.14      0.44 o 
  -2   6   4        0.10        0.62      0.97 o 
  -1   6   4       16.39       18.06      0.79 o 
   0   6   4        0.78        0.88      0.79 o 
   1   6   4        6.21        5.99      0.26 o 
   2   6   4        2.28        1.67      0.26 o 
   3   6   4        0.25        0.09      0.26 o 
   4   6   4        9.89        8.81      0.35 o 
   5   6   4        0.42       -0.97      0.97 o 
   6   6   4       46.39       50.75      1.85 o 
   7   6   4        1.86        2.03      0.35 o 
   8   6   4        4.20        4.41      0.44 o 
   9   6   4       16.97       15.42      0.70 o 
  -3   7   4        4.08        5.37      0.44 o 
  -2   7   4        0.26       -1.23      1.23 o 
  -1   7   4        1.97        1.32      1.06 o 
   0   7   4        2.85        2.20      0.26 o 
   1   7   4       29.88       29.61      1.15 o 
   2   7   4        0.16       -0.53      0.88 o 
   3   7   4       48.16       41.41      1.67 o 
   4   7   4       25.47       25.55      0.97 o 
   5   7   4        7.17        7.58      0.35 o 
   6   7   4       15.13       16.92      0.70 o 
   7   7   4        0.81        0.62      1.06 o 
   8   7   4        1.69        1.85      1.23 o 
   9   7   4        1.84        0.97      0.44 o 
  -2   8   4        1.25        1.76      1.32 o 
  -1   8   4       12.57       11.28      0.44 o 
   0   8   4       11.46       10.66      0.44 o 
   6   8   4        3.74        4.41      0.35 o 
   7   8   4        0.02       -1.06      1.23 o 
   8   8   4        4.79        5.46      0.44 o 
   9   8   4        1.70       -0.35      1.50 o 
  -1   9   4        4.34        4.58      0.44 o 
   0   9   4       68.66       64.67      2.64 o 
   1   9   4       21.98       20.18      0.70 o 
   2   9   4        8.83        8.02      0.35 o 
   3   9   4        3.04        2.56      0.35 o 
   4   9   4       16.03       14.89      0.62 o 
   5   9   4       33.56       35.16      1.32 o 
   6   9   4        7.96        7.58      0.44 o 
   7   9   4        5.68        5.55      0.44 o 
   8   9   4        0.15       -1.59      1.59 o 
  -6  -7   5       37.41       39.56      1.85 o 
  -5  -7   5        5.88        8.02      0.44 o 
  -4  -7   5        0.50        1.06      1.41 o 
  -3  -7   5       31.44       33.04      1.32 o 
  -2  -7   5        6.02        6.08      0.44 o 
  -8  -6   5       50.88       51.46      2.11 o 
  -7  -6   5       22.66       23.70      1.06 o 
  -6  -6   5        9.00        8.46      0.44 o 
  -5  -6   5        1.05        0.70      1.32 o 
  -4  -6   5        7.57        7.58      0.44 o 
  -3  -6   5        7.11        7.67      0.44 o 
  -2  -6   5        3.78        4.14      0.35 o 
  -1  -6   5        0.11        0.79      1.23 o 
   0  -6   5       86.15       97.01      3.00 o 
  -8  -5   5        3.52        3.26      0.44 o 
  -7  -5   5       24.52       22.73      0.97 o 
  -6  -5   5        5.89        5.46      0.35 o 
  -5  -5   5       95.28       90.93      2.56 o 
  -4  -5   5        7.53        6.52      0.35 o 
  -3  -5   5        0.01        1.06      1.06 o 
  -2  -5   5        1.82        2.62      0.25 o 
  -1  -5   5       41.36       42.82      1.94 o 
   0  -5   5        0.00       -0.62      1.15 o 
   1  -5   5       18.19       18.15      0.97 o 
   2  -5   5        3.82        4.14      0.44 o 
  -9  -4   5        0.08       -0.53      1.41 o 
  -8  -4   5        0.30        1.50      1.32 o 
  -7  -4   5       75.10       78.68      2.56 o 
  -6  -4   5       43.96       44.41      2.03 o 
  -5  -4   5        0.11        0.18      0.97 o 
  -4  -4   5        0.09        0.26      0.97 o 
  -3  -4   5       12.25       11.37      0.53 o 
  -2  -4   5       16.87       11.28      0.53 o 
  -1  -4   5       50.56       49.61      1.85 o 
   0  -4   5       18.82       20.88      0.97 o 
   1  -4   5        8.64        9.69      0.35 o 
   2  -4   5       20.21       22.47      0.88 o 
   3  -4   5        6.42       10.49      0.44 o 
  -9  -3   5       16.38       17.45      0.70 o 
  -8  -3   5        0.42        0.09      1.32 o 
  -7  -3   5        8.62        8.99      0.44 o 
  -6  -3   5       66.97       63.00      2.11 o 
  -5  -3   5      162.80      146.27      2.82 o 
  -4  -3   5       35.85       28.64      1.23 o 
  -3  -3   5        0.39        0.26      0.97 o 
  -2  -3   5       17.72       14.89      0.62 o 
  -1  -3   5       46.49       33.22      1.41 o 
   0  -3   5      348.35      304.69      3.88 o 
   1  -3   5       20.31       21.85      0.79 o 
   2  -3   5       18.81       18.33      0.70 o 
   3  -3   5        1.17        1.50      1.15 o 
   4  -3   5       16.94       18.15      0.88 o 
  -9  -2   5        5.09        6.52      0.53 o 
  -8  -2   5        5.38        7.14      0.44 o 
  -7  -2   5        1.17        0.88      1.15 o 
  -6  -2   5       38.83       40.00      1.50 o 
  -5  -2   5        0.10       -0.09      0.97 o 
  -4  -2   5      238.65      236.32      3.26 o 
  -3  -2   5       42.02       51.99      1.67 o 
  -2  -2   5      132.63      147.59      2.47 o 
  -1  -2   5        4.90        3.44      0.26 o 
   0  -2   5      179.60      192.35      2.82 o 
   1  -2   5        1.14        1.59      0.97 o 
   2  -2   5       62.66       57.27      1.94 o 
   3  -2   5        1.04        0.88      1.15 o 
   4  -2   5       13.33       13.13      0.53 o 
   5  -2   5        8.40        8.81      0.44 o 
  -9  -1   5       47.65       46.88      1.94 o 
  -8  -1   5        0.03        0.62      1.41 o 
  -7  -1   5       35.03       31.46      1.50 o 
  -6  -1   5        6.84        9.78      0.44 o 
  -5  -1   5        0.00        1.06      1.06 o 
  -4  -1   5       24.62       26.87      1.06 o 
  -3  -1   5      149.50      143.36      2.38 o 
  -2  -1   5      191.96      203.89      2.73 o 
  -1  -1   5        4.55        4.49      0.26 o 
   0  -1   5      192.61      192.17      2.64 o 
   1  -1   5        9.90       11.37      0.53 o 
   2  -1   5       95.20      106.35      2.29 o 
   3  -1   5        6.65        5.64      0.35 o 
   4  -1   5       17.76       14.80      0.70 o 
   5  -1   5       31.75       27.67      1.15 o 
   6  -1   5        5.11        5.46      0.44 o 
  -8   0   5        3.19        3.62      0.31 o 
  -7   0   5        9.05        8.64      0.31 o 
  -6   0   5        3.33        3.26      0.53 o 
  -5   0   5      351.20      337.67      9.52 o 
  -4   0   5      132.42      122.77     15.11 o 
  -3   0   5        1.91        2.25      0.19 o 
  -2   0   5       16.42       16.14      1.23 o 
  -1   0   5       19.58       21.24      1.89 o 
   0   0   5      336.43      344.10     28.46 o 
   1   0   5        0.08       -0.23      0.62 o 
   2   0   5        1.15        2.12      0.31 o 
   3   0   5       20.08       22.93      1.89 o 
   4   0   5        6.87        5.64      0.25 o 
   5   0   5       60.17       57.38      1.63 o 
   6   0   5       12.03       11.94      0.70 o 
   7   0   5       19.78       16.25      3.79 o 
  -8   1   5       22.76       23.53      1.06 o 
  -7   1   5       12.13       13.75      0.44 o 
  -6   1   5       13.64       11.37      0.44 o 
  -5   1   5        1.25        1.32      0.26 o 
  -4   1   5       21.71       22.64      1.06 o 
  -3   1   5      151.80      147.59      2.47 o 
  -2   1   5      173.38      161.07      2.38 o 
  -1   1   5      268.70      234.47      2.73 o 
   0   1   5       50.70       49.17      1.41 o 
   1   1   5      529.01      499.77      3.88 o 
   2   1   5       99.95      104.41      1.94 o 
   3   1   5      358.90      346.72      3.70 o 
   4   1   5        6.61        5.29      0.35 o 
   6   1   5       46.17       40.18      1.59 o 
   7   1   5        2.81        0.00      1.59 o 
  -7   2   5        0.09        0.09      0.35 o 
  -6   2   5        3.27        0.35      1.41 o 
  -5   2   5       23.27       17.09      0.79 o 
  -4   2   5       45.42       40.27      1.50 o 
  -3   2   5        2.49        2.64      0.26 o 
  -2   2   5      447.66      391.39      3.79 o 
  -1   2   5       23.07       16.74      0.70 o 
   0   2   5       69.42       59.74      1.50 o 
   1   2   5        3.84        3.08      0.26 o 
   2   2   5       86.17       80.18      1.76 o 
   3   2   5      341.37      324.60      3.52 o 
   4   2   5       15.19       17.09      0.62 o 
   5   2   5       43.17       42.91      1.76 o 
   6   2   5       44.15       37.45      1.59 o 
   7   2   5       24.74       16.74      0.62 o 
   8   2   5        2.49        0.18      1.67 o 
  -7   3   5        3.59        2.73      1.76 o 
  -6   3   5       14.88       12.51      0.62 o 
  -5   3   5      178.50      155.61      3.26 o 
  -4   3   5        0.01       -0.35      0.97 o 
  -3   3   5        1.30        0.88      0.79 o 
  -2   3   5        9.42        7.49      0.35 o 
  -1   3   5        0.02        0.88      0.70 o 
   0   3   5      102.28       94.98      1.94 o 
   1   3   5       18.99       20.27      0.88 o 
   2   3   5        4.94        5.82      0.26 o 
   3   3   5        5.09        4.14      0.26 o 
   4   3   5       56.63       60.53      1.76 o 
   5   3   5        1.49       -0.62      1.06 o 
   6   3   5       28.40       27.58      1.06 o 
   7   3   5       18.60       15.24      0.62 o 
   8   3   5        1.38        0.70      0.44 o 
  -6   4   5        5.51        5.37      0.44 o 
  -5   4   5        5.68        6.52      0.35 o 
  -4   4   5        1.01        1.59      1.06 o 
  -3   4   5        5.37        4.23      0.26 o 
  -2   4   5       58.95       55.69      1.85 o 
  -1   4   5       26.72       22.56      0.97 o 
   0   4   5       21.44       17.45      0.70 o 
   1   4   5       21.33       18.94      0.88 o 
   2   4   5       11.78       12.51      0.53 o 
   3   4   5       18.49       18.59      0.79 o 
   4   4   5       28.87       28.64      1.15 o 
   5   4   5       24.84       25.64      1.06 o 
   6   4   5       36.25       35.86      1.41 o 
   7   4   5       17.51       17.97      0.79 o 
   8   4   5       73.65       53.40      2.64 o 
   9   4   5        1.56       -0.88      1.76 o 
  -5   5   5       11.10       14.54      0.53 o 
  -4   5   5        0.13        0.62      1.23 o 
  -3   5   5        6.79        7.14      0.35 o 
  -2   5   5       86.36       77.27      2.20 o 
  -1   5   5        9.97        9.25      0.35 o 
   0   5   5        0.98        1.23      0.88 o 
   1   5   5        4.98        5.55      0.26 o 
   2   5   5        0.05       -0.35      0.79 o 
   3   5   5      216.41      203.71      2.91 o 
   4   5   5        0.02        0.18      0.79 o 
   5   5   5        2.76        2.64      0.26 o 
   6   5   5        0.48        0.44      0.97 o 
   7   5   5        2.61        3.26      0.35 o 
   8   5   5       12.83       11.98      0.53 o 
   9   5   5        1.14        1.85      1.41 o 
  -4   6   5       22.93       22.64      0.88 o 
  -3   6   5       28.01       27.84      1.06 o 
  -2   6   5        0.89       -0.26      1.06 o 
  -1   6   5       36.83       35.42      1.67 o 
   0   6   5       68.26       59.39      1.94 o 
   1   6   5        2.45        1.50      0.88 o 
   2   6   5        1.55        0.62      0.88 o 
   3   6   5       37.90       34.89      1.41 o 
   4   6   5       18.51       18.94      0.79 o 
   5   6   5        2.61        3.44      0.26 o 
   6   6   5       22.72       26.96      1.06 o 
   7   6   5        4.84        4.49      0.35 o 
   8   6   5        1.24        0.00      1.41 o 
   9   6   5        6.02        5.55      0.53 o 
  -3   7   5        4.73        4.93      0.44 o 
  -2   7   5       34.24       39.21      1.50 o 
   0   7   5        3.78        3.79      0.35 o 
   1   7   5       31.33       28.20      1.15 o 
   2   7   5        6.28        5.20      0.26 o 
   3   7   5       13.33       13.30      0.53 o 
   4   7   5        9.07        8.99      0.35 o 
   5   7   5        0.98        0.88      0.97 o 
   6   7   5        7.14        7.31      0.35 o 
   7   7   5        1.43        0.97      1.23 o 
   8   7   5        0.22        0.35      1.32 o 
   9   7   5       25.48       25.55      1.06 o 
  -2   8   5       26.38       28.02      1.06 o 
  -1   8   5        2.34        2.38      1.32 o 
   0   8   5       15.27       14.71      0.53 o 
   1   8   5        4.05        4.14      0.35 o 
   6   8   5        1.10        2.11      1.15 o 
   7   8   5       11.99       15.42      0.53 o 
   8   8   5        1.42        2.29      1.32 o 
   9   8   5        7.58        9.25      0.53 o 
  -1   9   5        5.12        6.34      0.44 o 
   0   9   5        0.11       -0.62      1.41 o 
   1   9   5        4.81        4.67      0.35 o 
   2   9   5       11.82       11.01      0.44 o 
   3   9   5        3.89        1.59      1.23 o 
   4   9   5        7.62        8.46      0.35 o 
   5   9   5        2.44        2.91      0.35 o 
   6   9   5        4.91        4.93      0.44 o 
   7   9   5        8.10       10.13      0.44 o 
   8   9   5        1.79        0.00      1.59 o 
  -6  -6   6       23.34       23.44      0.88 o 
  -5  -6   6        6.71        6.43      0.44 o 
  -4  -6   6        2.26        1.06      1.41 o 
  -3  -6   6       15.66       14.19      0.70 o 
  -2  -6   6      103.02       96.48      3.08 o 
  -1  -6   6       93.06       88.29      3.08 o 
  -7  -5   6       10.40       10.04      0.53 o 
  -6  -5   6        5.41        5.02      0.44 o 
  -5  -5   6       68.77       68.20      2.47 o 
  -4  -5   6       79.23       76.13      2.56 o 
  -3  -5   6       41.83       38.33      1.67 o 
  -2  -5   6       97.93       85.73      2.73 o 
  -1  -5   6        0.49       -0.53      1.23 o 
   0  -5   6       27.06       24.85      1.15 o 
   1  -5   6        4.54        3.61      0.44 o 
  -8  -4   6        1.33        2.47      0.44 o 
  -7  -4   6       26.55       26.17      1.06 o 
  -6  -4   6        7.75        6.61      0.44 o 
  -5  -4   6       11.05       11.10      0.53 o 
  -4  -4   6        5.52        5.90      0.35 o 
  -3  -4   6       42.43       44.06      1.67 o 
  -2  -4   6       95.30       93.57      2.56 o 
  -1  -4   6        6.92        6.26      0.35 o 
   0  -4   6       49.57       45.29      2.03 o 
   1  -4   6        0.00        0.18      1.23 o 
   2  -4   6       19.73       18.06      0.62 o 
  -8  -3   6        6.30        8.28      0.44 o 
  -7  -3   6        5.93        4.49      0.44 o 
  -6  -3   6        1.47        0.88      1.32 o 
  -5  -3   6       54.18       57.98      2.11 o 
  -4  -3   6       74.96       62.21      2.11 o 
  -3  -3   6        7.32        5.82      0.35 o 
  -2  -3   6        0.05       -0.62      0.97 o 
  -1  -3   6       25.60       23.26      0.97 o 
   0  -3   6       24.42       21.68      0.88 o 
   1  -3   6       68.35       66.32      2.11 o 
   2  -3   6       37.60       39.56      1.76 o 
   3  -3   6        7.63        8.46      0.44 o 
   4  -3   6        0.01        0.18      1.50 o 
  -8  -2   6       70.04       74.90      2.73 o 
  -7  -2   6       27.20       27.93      1.15 o 
  -6  -2   6       28.28       31.28      1.32 o 
  -5  -2   6        0.31        1.67      1.06 o 
  -4  -2   6      142.33      138.07      2.73 o 
  -3  -2   6      162.54      150.67      2.73 o 
  -2  -2   6       19.81       17.09      0.62 o 
  -1  -2   6       27.10       23.79      0.97 o 
   0  -2   6      119.59      116.48      2.47 o 
   1  -2   6        9.27        8.19      0.35 o 
   2  -2   6       35.52       36.74      1.59 o 
   3  -2   6       87.32       86.53      2.64 o 
   4  -2   6        0.44       -0.70      1.32 o 
   5  -2   6       20.66       20.18      0.88 o 
  -8  -1   6        1.03       -1.06      1.59 o 
  -7  -1   6       13.87       13.13      0.53 o 
  -6  -1   6        5.60        7.58      0.35 o 
  -5  -1   6       67.64       68.46      2.11 o 
  -4  -1   6      181.06      177.81      3.00 o 
  -3  -1   6      296.21      271.03      3.52 o 
  -2  -1   6      275.30      270.50      3.35 o 
  -1  -1   6       16.41       15.77      0.62 o 
   0  -1   6      267.92      267.42      3.44 o 
   1  -1   6      423.53      417.56      4.32 o 
   2  -1   6      111.56      113.75      2.56 o 
   3  -1   6       53.28       54.10      2.03 o 
   4  -1   6       12.92       11.01      0.53 o 
   5  -1   6        1.75        2.56      0.44 o 
   6  -1   6       17.93       18.15      0.79 o 
  -8   0   6        1.24        1.36      0.43 o 
  -7   0   6        0.67       -0.12      0.70 o 
  -6   0   6      117.28      109.91      2.86 o 
  -5   0   6       50.60       44.35      2.20 o 
  -4   0   6      352.02      327.93     32.91 o 
  -3   0   6        6.61        6.04      0.22 o 
  -2   0   6       62.40       66.16      4.89 o 
  -1   0   6       42.54       47.32      1.06 o 
   0   0   6       26.59       26.19      1.98 o 
   1   0   6       82.85       89.77      3.88 o 
   2   0   6       15.98       16.63      0.66 o 
   3   0   6       83.68       87.36      2.69 o 
   4   0   6       41.16       46.20      1.34 o 
   5   0   6        2.14        2.40      0.28 o 
   6   0   6        1.96        1.81      0.42 o 
  -8   1   6        0.03        0.70      1.50 o 
  -7   1   6        9.57       10.13      0.44 o 
  -6   1   6       24.61       22.82      0.97 o 
  -5   1   6      107.64       93.49      2.64 o 
  -4   1   6        1.23        1.50      0.26 o 
  -3   1   6       29.92       24.50      1.06 o 
  -2   1   6       23.78       22.12      0.97 o 
  -1   1   6      137.14      133.49      2.29 o 
   0   1   6       99.06       93.93      1.94 o 
   1   1   6        3.43        2.73      0.26 o 
   2   1   6        0.02        1.67      0.97 o 
   3   1   6       35.50       34.89      1.41 o 
   4   1   6      220.42      197.11      3.35 o 
   5   1   6      175.61      157.90      3.35 o 
   6   1   6        0.04       -1.41      1.41 o 
   7   1   6        1.46        1.67      1.59 o 
  -7   2   6        4.50        2.20      1.59 o 
  -6   2   6        1.31        0.35      1.23 o 
  -5   2   6        0.00       -0.09      1.06 o 
  -4   2   6        6.26        5.11      0.35 o 
  -3   2   6        6.06        6.26      0.26 o 
  -2   2   6        2.63        2.73      0.26 o 
  -1   2   6      188.25      194.37      2.73 o 
   0   2   6       13.86       14.01      0.62 o 
   1   2   6        0.85        1.23      0.79 o 
   2   2   6       37.66       35.86      1.41 o 
   3   2   6        0.01       -0.26      0.26 o 
   4   2   6        0.14        0.44      1.06 o 
   5   2   6       15.44       14.19      0.53 o 
   6   2   6        4.29        3.52      0.44 o 
   7   2   6        0.33       -1.50      1.50 o 
  -7   3   6        4.86        4.58      0.44 o 
  -6   3   6        1.83        1.59      0.44 o 
  -5   3   6       62.85       62.38      2.38 o 
  -4   3   6       10.09       10.40      0.44 o 
  -3   3   6       58.41       55.25      1.94 o 
  -2   3   6        0.11        0.53      0.79 o 
  -1   3   6       17.08       14.63      0.62 o 
   0   3   6       27.76       25.64      0.97 o 
   1   3   6      484.19      442.32      3.97 o 
   2   3   6        0.02        0.53      0.79 o 
   3   3   6        1.83        1.32      0.88 o 
   4   3   6        0.51        0.44      0.97 o 
   5   3   6        4.31        4.41      0.35 o 
   6   3   6        5.56        6.17      0.35 o 
   7   3   6       15.53       11.37      0.62 o 
   8   3   6        4.51        2.29      0.53 o 
  -6   4   6        0.26        0.00      1.41 o 
  -5   4   6        4.60        4.49      0.44 o 
  -4   4   6      179.64      162.48      3.61 o 
  -3   4   6        6.36        5.55      0.35 o 
  -2   4   6       22.76       20.44      0.88 o 
  -1   4   6       36.60       38.24      1.41 o 
   0   4   6       19.58       18.50      0.79 o 
   1   4   6       84.34       80.80      1.85 o 
   2   4   6       10.23       10.84      0.44 o 
   3   4   6       39.43       42.12      1.50 o 
   4   4   6        5.80        5.55      0.26 o 
   5   4   6       25.21       27.49      1.23 o 
   6   4   6       16.98       17.45      0.79 o 
   7   4   6        9.69        8.11      0.44 o 
   8   4   6       14.18       10.75      0.53 o 
  -5   5   6        3.52        3.08      0.44 o 
  -4   5   6       40.97       30.93      1.59 o 
  -3   5   6       76.26       71.19      2.38 o 
  -2   5   6       33.92       33.22      1.32 o 
  -1   5   6       24.03       24.05      0.88 o 
   0   5   6        5.91        6.52      0.26 o 
   1   5   6        2.86        3.00      0.26 o 
   2   5   6       15.48       15.42      0.62 o 
   3   5   6       22.45       21.41      1.06 o 
   4   5   6        0.05        0.18      0.88 o 
   5   5   6        0.88        1.41      0.97 o 
   6   5   6       15.40       14.63      0.70 o 
   7   5   6        8.73        9.34      0.44 o 
   8   5   6        4.47        3.61      0.44 o 
  -4   6   6        3.51        2.56      1.67 o 
  -3   6   6       10.91       12.34      0.44 o 
  -2   6   6       24.24       24.05      0.88 o 
  -1   6   6       11.43       11.01      0.44 o 
   0   6   6        0.39       -0.88      0.88 o 
   1   6   6        0.01       -0.26      0.88 o 
   2   6   6      371.61      349.36      4.14 o 
   3   6   6      239.11      217.11      3.44 o 
   4   6   6       99.04      100.62      2.47 o 
   5   6   6        0.59       -0.44      1.06 o 
   6   6   6        0.52        2.03      1.15 o 
   7   6   6       61.85       68.11      2.64 o 
   8   6   6        9.69        8.55      0.53 o 
  -3   7   6       32.80       43.00      1.85 o 
  -2   7   6       40.64       48.73      1.94 o 
  -1   7   6        0.89        0.79      1.15 o 
   0   7   6        0.67        0.70      0.97 o 
   1   7   6        0.07        0.00      0.97 o 
   2   7   6        9.48        8.46      0.35 o 
   3   7   6        0.27        0.70      0.97 o 
   4   7   6        0.05        0.35      1.06 o 
   5   7   6        0.00        0.97      1.06 o 
   6   7   6        1.93        0.79      1.23 o 
   7   7   6        0.93        0.35      1.41 o 
   8   7   6        7.31        8.11      0.53 o 
  -2   8   6        1.52        1.06      1.41 o 
  -1   8   6        0.12       -0.44      1.23 o 
   0   8   6        6.00        6.43      0.35 o 
   1   8   6        0.46        1.32      1.06 o 
   5   8   6        0.06       -0.62      1.15 o 
   6   8   6        3.37        4.05      0.35 o 
   7   8   6        2.99        3.00      0.35 o 
   8   8   6        0.00        0.35      1.41 o 
  -1   9   6        0.00        0.26      1.32 o 
   0   9   6        1.29        1.59      0.35 o 
   1   9   6        0.00        0.44      0.35 o 
   2   9   6       10.84       11.81      0.44 o 
   3   9   6        0.45        1.94      1.15 o 
   4   9   6        6.47        5.90      0.35 o 
   5   9   6        2.19        1.85      1.23 o 
   6   9   6        1.24        1.50      1.32 o 
   7   9   6        1.74        2.11      1.41 o 
   8   9   6        0.00        0.35      1.41 o 
  -6  -5   7       70.92       69.70      2.73 o 
  -5  -5   7       38.66       41.24      1.76 o 
  -4  -5   7       10.69       11.28      0.53 o 
  -3  -5   7        0.18        0.35      1.32 o 
  -2  -5   7       38.90       35.69      1.32 o 
  -1  -5   7        0.24        1.06      1.32 o 
  -7  -4   7       75.03       78.07      2.91 o 
  -6  -4   7       10.21       11.63      0.53 o 
  -5  -4   7        9.34       10.04      0.44 o 
  -4  -4   7        6.61        5.99      0.44 o 
  -3  -4   7        6.93        6.43      0.44 o 
  -2  -4   7       10.49       10.49      0.44 o 
  -1  -4   7       16.91       14.45      0.70 o 
   0  -4   7       11.65       11.72      0.53 o 
   1  -4   7       73.75       70.93      2.82 o 
  -8  -3   7        6.13        5.82      0.53 o 
  -7  -3   7        7.94        7.75      0.44 o 
  -6  -3   7       12.51       12.42      0.53 o 
  -5  -3   7        7.08        6.34      0.35 o 
  -4  -3   7       95.98       88.64      2.56 o 
  -3  -3   7        4.74        2.56      0.35 o 
  -2  -3   7        2.42        4.41      0.35 o 
  -1  -3   7        1.79        0.53      1.15 o 
   0  -3   7       19.21       18.50      0.70 o 
   1  -3   7        0.73        0.97      1.32 o 
   2  -3   7        6.95        6.08      0.44 o 
   3  -3   7        0.49        1.23      1.50 o 
  -8  -2   7        1.05        1.32      1.67 o 
  -7  -2   7        0.21       -0.44      1.41 o 
  -6  -2   7      118.93      128.64      3.17 o 
  -5  -2   7        5.59        7.40      0.35 o 
  -4  -2   7       10.55       11.01      0.44 o 
  -3  -2   7        3.65        3.52      0.35 o 
  -2  -2   7       35.65       37.45      1.50 o 
  -1  -2   7       52.06       45.73      1.76 o 
   0  -2   7       12.89       11.19      0.53 o 
   1  -2   7        5.11        5.47      0.25 o 
   2  -2   7        2.68        3.08      0.35 o 
   3  -2   7       19.37       19.91      0.70 o 
   4  -2   7        4.82        5.82      0.44 o 
  -8  -1   7       20.19       24.58      0.88 o 
  -7  -1   7        5.51        6.17      0.44 o 
  -6  -1   7       59.15       59.39      2.38 o 
  -5  -1   7        7.65        8.81      0.35 o 
  -4  -1   7       67.90       62.56      2.11 o 
  -3  -1   7       42.97       38.06      1.59 o 
  -2  -1   7        9.93       10.49      0.53 o 
  -1  -1   7        0.09        1.67      0.97 o 
   0  -1   7       83.83       72.43      2.11 o 
   1  -1   7      205.27      189.53      3.26 o 
   2  -1   7        9.45        9.43      0.35 o 
   3  -1   7        8.45        8.02      0.44 o 
   4  -1   7        5.13        5.37      0.44 o 
   5  -1   7       28.59       27.76      1.23 o 
  -8   0   7       11.95       13.86      0.40 o 
  -7   0   7        0.28        0.83      1.03 o 
  -6   0   7        8.81        9.82      0.62 o 
  -5   0   7        2.40        2.14      1.59 o 
  -4   0   7        3.62        3.72      0.26 o 
  -3   0   7       57.52       60.68      3.00 o 
  -2   0   7       41.49       45.29      3.26 o 
  -1   0   7        6.14        7.40      0.25 o 
   0   0   7        1.96        3.02      0.40 o 
   1   0   7       80.96       87.50      1.62 o 
   2   0   7        6.24        7.31      0.25 o 
   3   0   7       25.97       23.55      0.71 o 
   4   0   7        0.19       -0.50      0.96 o 
   5   0   7        3.01        3.26      0.88 o 
   6   0   7        3.78        1.33      1.28 o 
  -7   1   7        0.34       -0.26      1.50 o 
  -6   1   7       13.29       13.39      0.53 o 
  -5   1   7        1.94        1.76      1.23 o 
  -4   1   7        0.04        0.18      1.06 o 
  -3   1   7        3.79        3.70      0.35 o 
  -2   1   7       56.81       49.87      1.76 o 
  -1   1   7      152.17      155.16      2.73 o 
   0   1   7       30.74       30.13      1.23 o 
   1   1   7       20.47       21.32      0.79 o 
   2   1   7       20.58       22.03      0.97 o 
   3   1   7       61.68       59.83      2.11 o 
   4   1   7        1.77        2.20      0.35 o 
   5   1   7       25.31       17.45      0.88 o 
   6   1   7        3.34        2.64      1.50 o 
  -7   2   7        2.84        3.61      0.44 o 
  -6   2   7       13.42       13.13      0.53 o 
  -5   2   7       22.10       19.65      0.88 o 
  -4   2   7      178.49      147.50      3.17 o 
  -3   2   7       77.58       70.23      2.11 o 
  -2   2   7        4.07        3.97      0.26 o 
  -1   2   7       28.50       29.69      1.15 o 
   0   2   7       87.26       81.50      2.03 o 
   1   2   7       59.36       57.01      1.76 o 
   2   2   7        9.10       11.19      0.44 o 
   3   2   7        3.75        3.52      0.35 o 
   4   2   7       19.76       20.44      1.06 o 
   5   2   7       38.29       34.45      1.59 o 
   6   2   7       13.09       11.81      0.53 o 
   7   2   7        0.96       -0.26      1.67 o 
  -6   3   7        9.63       10.93      0.53 o 
  -5   3   7        3.90        3.97      0.35 o 
  -4   3   7        0.98       -1.15      1.15 o 
  -3   3   7       15.73       16.57      0.70 o 
  -2   3   7       35.61       37.45      1.41 o 
  -1   3   7      108.81       98.07      2.20 o 
   0   3   7        9.44        8.37      0.35 o 
   1   3   7       47.54       41.15      1.59 o 
   2   3   7       53.13       46.35      1.67 o 
   3   3   7       95.69       94.46      2.38 o 
   4   3   7       32.66       31.63      1.32 o 
   5   3   7        0.14        0.09      1.23 o 
   6   3   7        8.83        8.46      0.44 o 
   7   3   7       12.43       12.78      0.62 o 
  -6   4   7        0.54       -0.18      1.41 o 
  -5   4   7        3.33        3.00      0.44 o 
  -4   4   7        3.78        3.88      0.35 o 
  -3   4   7       12.05       12.51      0.53 o 
  -2   4   7        5.89        6.43      0.35 o 
  -1   4   7       92.13       95.25      2.29 o 
   0   4   7        8.82        8.81      0.35 o 
   1   4   7       12.41       11.37      0.53 o 
   2   4   7        0.35       -0.88      0.88 o 
   3   4   7        7.49        7.40      0.35 o 
   4   4   7       69.04       72.08      2.20 o 
   5   4   7        3.08        3.08      0.35 o 
   6   4   7       22.79       25.46      0.97 o 
   7   4   7        9.39        8.55      0.44 o 
   8   4   7        5.98        7.31      0.53 o 
  -5   5   7       26.15       26.52      0.97 o 
  -4   5   7       31.87       28.99      1.23 o 
  -3   5   7        0.42        0.09      1.23 o 
  -2   5   7        4.77        5.11      0.35 o 
  -1   5   7        7.30        7.67      0.44 o 
   0   5   7        4.81        5.64      0.26 o 
   1   5   7        5.97        5.73      0.26 o 
   2   5   7        2.67        3.17      0.26 o 
   3   5   7        0.20       -0.97      0.97 o 
   4   5   7        0.90        0.88      0.26 o 
   5   5   7       16.10       17.80      0.88 o 
   6   5   7        0.95        0.35      1.23 o 
   7   5   7        6.88        7.31      0.44 o 
   8   5   7        6.81        5.82      0.53 o 
  -4   6   7        0.33        0.79      1.41 o 
  -3   6   7        0.91        0.97      1.23 o 
  -2   6   7        0.91        1.67      1.06 o 
  -1   6   7        7.22        6.96      0.35 o 
   0   6   7        8.90        8.72      0.35 o 
   1   6   7        1.06       -0.18      0.97 o 
   2   6   7        6.29        6.70      0.35 o 
   3   6   7        8.67        9.16      0.35 o 
   4   6   7        1.15        1.41      0.26 o 
   5   6   7        0.72        0.97      1.06 o 
   6   6   7        7.77        8.72      0.44 o 
   7   6   7        3.41        3.52      0.44 o 
   8   6   7       13.29       17.09      0.70 o 
  -3   7   7        0.04       -0.09      1.32 o 
  -2   7   7        0.59       -1.32      1.32 o 
  -1   7   7       30.09       28.46      1.32 o 
   0   7   7        0.02       -0.26      1.06 o 
   1   7   7        7.62        7.05      0.35 o 
   2   7   7        0.41        0.62      0.97 o 
   3   7   7        2.15        1.59      1.06 o 
   4   7   7       61.84       60.97      2.20 o 
   5   7   7        0.84       -1.15      1.15 o 
   6   7   7        0.41        0.97      1.23 o 
   7   7   7        0.91        2.03      0.35 o 
   8   7   7        1.44        1.06      1.50 o 
  -2   8   7        7.50        8.28      0.44 o 
  -1   8   7        0.39        0.97      1.15 o 
   0   8   7       17.15       21.41      0.88 o 
   1   8   7        2.84        2.47      0.35 o 
   2   8   7        0.35        1.06      0.35 o 
   3   8   7        6.14        5.99      0.35 o 
   4   8   7        6.46        6.43      0.35 o 
   5   8   7       13.63       14.54      0.62 o 
   6   8   7        0.01        1.50      1.15 o 
   7   8   7        2.34       -0.35      1.50 o 
   8   8   7        1.60        1.67      0.44 o 
   0   9   7        2.38        0.53      1.50 o 
   1   9   7        4.10        3.70      0.35 o 
   2   9   7        4.88        5.11      0.35 o 
   3   9   7        5.89        5.99      0.35 o 
   4   9   7        0.40        0.70      1.15 o 
   5   9   7        0.27        0.97      1.23 o 
   6   9   7        1.83        2.29      0.35 o 
   7   9   7        1.69        2.91      1.59 o 
  -6  -4   8        7.80        8.90      0.53 o 
  -5  -4   8       22.65       22.38      1.06 o 
  -4  -4   8       19.24       17.62      0.70 o 
  -3  -4   8        0.11        0.00      1.41 o 
  -2  -4   8       37.40       36.83      1.50 o 
  -1  -4   8       70.86       70.31      2.73 o 
   0  -4   8       98.10       97.19      3.26 o 
  -7  -3   8        1.20        1.50      1.50 o 
  -6  -3   8        7.53        8.19      0.44 o 
  -5  -3   8        7.44        6.96      0.44 o 
  -4  -3   8      111.03      109.08      3.08 o 
  -3  -3   8       26.89       26.96      1.15 o 
  -2  -3   8       79.25       83.18      2.73 o 
  -1  -3   8       49.82       48.20      1.76 o 
   0  -3   8        0.96        0.97      0.35 o 
   1  -3   8       33.99       34.10      1.59 o 
  -7  -2   8        6.14        7.75      0.53 o 
  -6  -2   8       12.16       12.60      0.53 o 
  -5  -2   8       17.96       15.77      0.70 o 
  -4  -2   8        0.22        0.53      1.32 o 
  -3  -2   8       48.52       51.10      2.03 o 
  -2  -2   8        0.67        0.53      0.35 o 
  -1  -2   8       31.79       32.43      1.41 o 
   0  -2   8       22.66       21.68      1.06 o 
   1  -2   8        9.25        9.69      0.44 o 
   2  -2   8        4.51        3.88      0.44 o 
   3  -2   8        3.75        3.00      0.44 o 
  -7  -1   8        4.30        5.82      0.53 o 
  -6  -1   8        4.79        4.49      0.44 o 
  -5  -1   8       10.05       11.72      0.53 o 
  -4  -1   8       20.75       23.00      1.06 o 
  -3  -1   8       40.09       34.54      1.50 o 
  -2  -1   8        7.09        6.34      0.35 o 
  -1  -1   8        0.01        1.32      0.97 o 
   0  -1   8        6.68        6.96      0.35 o 
   1  -1   8       11.16       10.93      0.53 o 
   2  -1   8       56.76       60.97      2.38 o 
   3  -1   8       14.15       16.48      0.53 o 
   4  -1   8        8.10        8.99      0.53 o 
  -7   0   8       28.47       28.22      0.87 o 
  -6   0   8       12.19       12.77      1.28 o 
  -5   0   8       14.06       16.16      0.46 o 
  -4   0   8        1.39        1.63      0.87 o 
  -3   0   8      135.06      130.21      5.55 o 
  -2   0   8       81.16       75.73      1.85 o 
  -1   0   8       13.69       12.00      0.34 o 
   0   0   8       16.24       16.04      0.49 o 
   1   0   8       32.99       35.11      1.15 o 
   2   0   8       25.59       25.29      0.69 o 
   3   0   8       34.89       38.67      1.05 o 
   4   0   8       19.68       20.04      0.61 o 
   5   0   8        1.22        1.28      0.50 o 
  -7   1   8        0.50        1.23      1.59 o 
  -6   1   8        8.89        8.37      0.44 o 
  -5   1   8        2.02        2.29      0.35 o 
  -4   1   8       38.31       34.28      1.50 o 
  -3   1   8       70.36       65.73      2.11 o 
  -2   1   8      202.72      181.42      3.26 o 
  -1   1   8       95.47       94.54      2.47 o 
   0   1   8        4.47        3.79      0.35 o 
   1   1   8      197.32      212.26      3.61 o 
   2   1   8      114.82       92.34      2.64 o 
   3   1   8      105.13      100.62      2.91 o 
   4   1   8        3.73        3.52      0.44 o 
   5   1   8        0.46       -1.59      1.59 o 
  -6   2   8        0.33        0.62      1.32 o 
  -5   2   8       58.93       49.78      2.11 o 
  -4   2   8       36.54       32.78      1.32 o 
  -3   2   8      164.64      158.42      3.17 o 
  -2   2   8        0.21       -0.35      1.06 o 
  -1   2   8       20.72       20.00      0.97 o 
   0   2   8       22.13       19.83      0.88 o 
   1   2   8        0.25       -1.06      1.06 o 
   2   2   8       36.39       34.89      1.50 o 
   3   2   8        6.31        6.52      0.35 o 
   4   2   8       33.59       34.80      1.59 o 
   5   2   8       14.39       14.71      0.53 o 
   6   2   8        0.17       -1.59      1.59 o 
  -6   3   8        0.27        0.53      1.41 o 
  -5   3   8        6.27        4.85      0.44 o 
  -4   3   8       62.24       60.53      2.38 o 
  -3   3   8       21.95       24.23      0.88 o 
  -2   3   8        0.05       -0.70      1.06 o 
  -1   3   8        2.40        2.29      0.26 o 
   0   3   8       31.01       28.55      1.15 o 
   1   3   8       30.37       29.61      1.15 o 
   2   3   8        1.96        1.15      1.06 o 
   3   3   8        0.87       -0.26      1.06 o 
   4   3   8       18.84       15.33      0.70 o 
   5   3   8       83.28       76.48      2.82 o 
   6   3   8       46.84       43.62      1.85 o 
   7   3   8        0.05       -0.18      1.59 o 
  -5   4   8        0.12        1.76      1.23 o 
  -4   4   8        7.22        6.34      0.44 o 
  -3   4   8        0.02       -0.53      1.23 o 
  -2   4   8        3.54        3.35      0.35 o 
  -1   4   8       12.32       13.22      0.53 o 
   0   4   8       27.60       26.52      1.23 o 
   1   4   8       12.50       12.25      0.53 o 
   2   4   8        2.72        1.85      1.15 o 
   3   4   8        0.87        0.62      1.06 o 
   4   4   8        0.07        1.06      1.06 o 
   5   4   8        4.18        4.49      0.35 o 
   6   4   8        2.29        0.44      1.41 o 
   7   4   8        0.00        0.62      1.32 o 
  -5   5   8        5.56        6.78      0.53 o 
  -4   5   8        8.03        7.58      0.44 o 
  -3   5   8        0.03       -1.06      1.23 o 
  -2   5   8        4.05        4.49      0.35 o 
  -1   5   8        0.00       -0.79      0.97 o 
   0   5   8        0.88        0.97      0.26 o 
   1   5   8        0.80       -1.06      1.06 o 
   2   5   8       66.17       68.55      2.11 o 
   3   5   8        1.47       -0.18      1.06 o 
   4   5   8        0.19       -0.79      1.06 o 
   5   5   8        1.75        2.73      0.35 o 
   6   5   8        0.76       -0.26      1.32 o 
   7   5   8        0.69       -0.09      1.50 o 
  -4   6   8        6.30        6.26      0.53 o 
  -3   6   8       64.10       70.14      2.73 o 
  -2   6   8        0.95        0.88      0.35 o 
  -1   6   8        3.52        3.52      0.35 o 
   0   6   8       17.87       18.06      0.70 o 
   1   6   8        6.33        5.99      0.35 o 
   2   6   8       25.83       26.43      1.06 o 
   3   6   8       10.10       10.31      0.44 o 
   4   6   8        2.11        2.29      0.35 o 
   5   6   8        8.64        8.19      0.44 o 
   6   6   8        6.07        7.14      0.44 o 
   7   6   8        5.22        4.85      0.44 o 
  -3   7   8       12.30       15.07      0.62 o 
  -2   7   8       26.81       29.43      1.23 o 
  -1   7   8        8.25        9.08      0.44 o 
   0   7   8        9.50        9.78      0.44 o 
   1   7   8        0.07        0.88      1.06 o 
   2   7   8        0.00       -0.53      1.15 o 
   3   7   8       17.44       18.77      0.70 o 
   4   7   8        2.57        2.64      0.35 o 
   5   7   8        2.57        3.61      0.35 o 
   6   7   8        3.44        4.14      0.44 o 
   7   7   8        0.53        0.97      1.50 o 
  -1   8   8        7.69        8.81      0.44 o 
   0   8   8        2.48        1.76      1.23 o 
   1   8   8        1.37        2.38      0.35 o 
   2   8   8        3.72        3.26      0.35 o 
   3   8   8       60.95       59.65      2.47 o 
   4   8   8       56.14       58.86      2.20 o 
   5   8   8       11.08       12.42      0.62 o 
   6   8   8        0.00        0.70      1.23 o 
   7   8   8        1.73       -0.18      1.41 o 
   0   9   8        0.88        1.76      1.32 o 
   1   9   8        0.07       -0.09      1.32 o 
   2   9   8        0.01       -0.53      1.23 o 
   3   9   8        2.08        2.73      0.35 o 
   4   9   8        0.05       -0.62      1.23 o 
   5   9   8        0.05        0.97      1.32 o 
   6   9   8        0.04       -0.44      1.41 o 
  -5  -3   9       69.47       72.16      2.82 o 
  -4  -3   9       35.30       37.27      1.50 o 
  -3  -3   9        6.95        7.75      0.44 o 
  -2  -3   9        1.10        1.85      1.41 o 
  -1  -3   9       14.39       15.07      0.62 o 
  -6  -2   9       72.29       87.49      3.08 o 
  -5  -2   9        0.02        0.26      0.44 o 
  -4  -2   9        2.64        2.64      1.50 o 
  -3  -2   9        6.24        6.43      0.44 o 
  -2  -2   9        2.08        1.94      0.44 o 
  -1  -2   9        2.06        1.23      1.41 o 
   0  -2   9       12.40       12.42      0.53 o 
   1  -2   9       15.35       17.01      0.62 o 
  -6  -1   9       14.79       14.98      0.53 o 
  -5  -1   9        0.00       -1.50      1.50 o 
  -4  -1   9       15.23       15.07      0.62 o 
  -3  -1   9       37.62       40.36      1.67 o 
  -2  -1   9        1.70        1.23      0.35 o 
  -1  -1   9        7.56        9.96      0.44 o 
   0  -1   9        7.63        7.05      0.44 o 
   1  -1   9        2.17        1.32      1.41 o 
   2  -1   9        2.30        2.56      0.44 o 
   3  -1   9        0.69       -1.76      1.76 o 
  -6   0   9        4.06        3.85      0.44 o 
  -5   0   9       50.26       58.68      1.74 o 
  -4   0   9        5.77        6.35      0.31 o 
  -3   0   9        5.64        6.21      0.31 o 
  -2   0   9        0.17        0.62      0.87 o 
  -1   0   9       16.81       17.18      1.54 o 
   0   0   9       32.31       32.72      2.64 o 
   1   0   9        2.15        0.75      1.00 o 
   2   0   9        0.56        0.23      1.54 o 
   3   0   9        0.26       -0.02      1.09 o 
   4   0   9        9.34        9.57      0.37 o 
  -6   1   9        3.56        3.35      0.44 o 
  -5   1   9       46.73       52.34      2.03 o 
  -4   1   9        0.12       -0.70      1.23 o 
  -3   1   9       20.26       19.12      0.62 o 
  -2   1   9       28.56       26.87      1.06 o 
  -1   1   9        8.83        9.25      0.44 o 
   0   1   9        1.77        2.47      0.35 o 
   2   1   9       64.91       62.30      2.47 o 
   3   1   9        5.54        4.76      0.44 o 
   4   1   9        1.15        2.11      1.41 o 
  -6   2   9        0.20        1.76      1.50 o 
  -5   2   9       14.27       14.98      0.79 o 
  -4   2   9        1.35        2.47      1.32 o 
  -3   2   9        5.57        5.73      0.35 o 
  -2   2   9        1.91        1.85      1.23 o 
  -1   2   9       18.47       18.33      0.79 o 
   0   2   9       12.95       12.07      0.62 o 
   1   2   9       14.04       16.21      0.62 o 
   2   2   9        8.61        7.75      0.44 o 
   3   2   9       16.55       18.68      0.70 o 
   4   2   9        2.09        2.03      1.41 o 
   5   2   9        0.87       -0.35      1.59 o 
  -5   3   9        0.64        0.70      0.44 o 
  -4   3   9        0.35       -1.32      1.32 o 
  -3   3   9        1.12        1.23      0.35 o 
  -2   3   9        4.06        4.32      0.35 o 
  -1   3   9        0.25       -0.18      1.06 o 
   0   3   9       18.15       17.53      0.79 o 
   1   3   9        1.22        1.15      0.35 o 
   2   3   9       11.48       10.04      0.44 o 
   3   3   9        1.27        1.06      1.23 o 
   4   3   9        7.22        7.84      0.44 o 
   5   3   9        0.18        0.26      1.41 o 
   6   3   9        6.71        6.87      0.53 o 
  -5   4   9        5.53        6.43      0.44 o 
  -4   4   9       19.47       20.44      0.88 o 
  -3   4   9       72.81       68.64      2.56 o 
  -2   4   9       21.42       22.03      0.88 o 
  -1   4   9        0.09       -0.62      1.15 o 
   0   4   9        1.36        1.23      1.23 o 
   1   4   9       37.54       37.27      1.59 o 
   2   4   9       20.00       22.20      0.79 o 
   3   4   9        4.30        3.52      0.35 o 
   4   4   9        0.00       -1.06      1.32 o 
   5   4   9        2.28        2.38      1.50 o 
   6   4   9       22.71       20.71      0.79 o 
  -4   5   9        0.16        1.94      1.32 o 
  -3   5   9        0.36        0.44      1.23 o 
  -2   5   9        5.30        4.93      0.35 o 
  -1   5   9       13.29       13.75      0.53 o 
   0   5   9       24.05       24.14      0.97 o 
   1   5   9        0.04        0.70      1.15 o 
   2   5   9       10.17       11.01      0.44 o 
   3   5   9        7.00        5.73      0.35 o 
   4   5   9       31.85       31.54      1.32 o 
   5   5   9        1.34        0.00      1.41 o 
   6   5   9        0.51        0.53      1.50 o 
  -3   6   9        0.93        0.70      1.41 o 
  -2   6   9        1.71        0.62      1.41 o 
  -1   6   9        4.72        5.90      0.35 o 
   0   6   9       11.10       12.42      0.44 o 
   1   6   9        1.17        1.06      1.06 o 
   2   6   9        3.10        3.17      0.35 o 
   3   6   9        1.60        1.94      1.15 o 
   4   6   9        0.01        1.50      1.23 o 
   5   6   9        6.60        7.58      0.44 o 
   6   6   9        3.43        1.85      1.59 o 
  -2   7   9        0.04       -1.06      1.23 o 
  -1   7   9        2.33        2.47      0.35 o 
   0   7   9        1.88        3.00      0.35 o 
   1   7   9        2.33        2.38      1.23 o 
   2   7   9        0.00       -1.23      1.23 o 
   3   7   9        0.23       -0.88      1.23 o 
   4   7   9        0.00       -0.79      1.23 o 
   5   7   9        0.00       -0.97      1.32 o 
   6   7   9        1.82        1.32      1.59 o 
  -1   8   9        0.03        2.20      1.41 o 
   0   8   9        0.13       -1.32      1.41 o 
   1   8   9        3.45        4.05      0.44 o 
   2   8   9        0.18        1.23      1.32 o 
   3   8   9        1.30        1.85      1.23 o 
   4   8   9        3.09        2.20      1.41 o 
   5   8   9        0.14        0.35      1.41 o 
   6   8   9        0.00        0.09      1.41 o 
   1   9   9        2.39        2.82      1.59 o 
   2   9   9        1.76        0.88      1.32 o 
   3   9   9        0.33        2.47      1.32 o 
   4   9   9        4.10        4.93      0.44 o 
   5   9   9       12.29       13.04      0.62 o 
  -4  -2  10        2.60        3.00      0.44 o 
  -3  -2  10        4.78        5.46      0.44 o 
  -2  -2  10        0.96        1.06      1.50 o 
  -1  -2  10       21.20       23.00      1.06 o 
  -5  -1  10       11.57       12.86      0.53 o 
  -4  -1  10        0.70        0.70      0.44 o 
  -3  -1  10       54.45       60.09      2.38 o 
  -2  -1  10       12.66       13.57      0.70 o 
  -1  -1  10       50.87       54.36      2.29 o 
   0  -1  10       18.57       18.50      0.79 o 
   1  -1  10        0.14       -1.67      1.67 o 
  -5   0  10        6.65        7.19      0.84 o 
  -4   0  10        6.00        6.44      0.37 o 
  -3   0  10        0.31        1.12      1.05 o 
  -2   0  10       44.42       49.12      2.07 o 
  -1   0  10        3.13        1.59      1.12 o 
   0   0  10        5.92        6.05      0.34 o 
   1   0  10       22.17       24.29      0.87 o 
   2   0  10        0.03       -1.18      1.18 o 
  -5   1  10        2.52        2.56      0.53 o 
  -4   1  10       14.09       17.53      0.62 o 
  -3   1  10        2.68        3.88      0.44 o 
  -2   1  10        7.28        6.78      0.44 o 
  -1   1  10       10.50       10.66      0.53 o 
   0   1  10        1.33        1.41      1.32 o 
   1   1  10        0.33       -1.06      1.59 o 
   2   1  10        0.01        2.20      1.41 o 
   3   1  10       13.60       13.30      0.62 o 
  -5   2  10        2.31        2.20      0.44 o 
  -4   2  10        4.97        5.82      0.53 o 
  -3   2  10        2.94        1.94      1.50 o 
  -2   2  10       67.69       71.37      2.73 o 
  -1   2  10       32.49       33.22      1.32 o 
   0   2  10        4.76        4.23      0.44 o 
   1   2  10        9.02        9.52      0.53 o 
   2   2  10        0.05       -0.26      1.50 o 
   3   2  10        8.98        9.08      0.53 o 
   4   2  10        6.60        6.26      0.53 o 
  -5   3  10        2.05        0.97      0.53 o 
  -4   3  10        0.00       -1.59      1.59 o 
  -3   3  10       15.01       16.04      0.70 o 
  -2   3  10       20.24       19.91      0.79 o 
  -1   3  10       88.77       95.78      3.00 o 
   0   3  10       26.50       26.43      1.23 o 
   1   3  10        4.11        3.52      0.44 o 
   2   3  10       68.28       67.49      2.64 o 
   3   3  10       37.21       36.83      1.50 o 
   4   3  10       39.84       42.47      1.94 o 
   5   3  10        0.08       -0.18      1.85 o 
  -4   4  10       12.16       11.01      0.53 o 
  -3   4  10       31.43       35.51      1.41 o 
  -2   4  10       32.47       37.98      1.41 o 
  -1   4  10        0.02        0.35      1.41 o 
   0   4  10       11.85       13.04      0.62 o 
   1   4  10        6.09        5.11      0.44 o 
   2   4  10        2.79        3.08      0.44 o 
   3   4  10        8.15        9.43      0.53 o 
   4   4  10        0.96        0.88      1.59 o 
   5   4  10       11.93       11.98      0.62 o 
  -3   5  10        9.76       11.90      0.53 o 
  -2   5  10        7.88       10.84      0.53 o 
  -1   5  10        0.10        2.03      1.23 o 
   0   5  10        5.20        5.29      0.44 o 
   1   5  10        7.21        6.61      0.44 o 
   2   5  10        6.74        7.93      0.44 o 
   3   5  10        0.30        1.32      1.32 o 
   4   5  10        0.44        2.29      1.41 o 
   5   5  10        7.57        6.70      0.53 o 
  -2   6  10        0.02        0.62      1.50 o 
  -1   6  10        3.18        3.17      0.44 o 
   0   6  10        6.71        7.84      0.44 o 
   1   6  10        3.82        4.58      0.44 o 
   2   6  10        4.50        4.32      0.44 o 
   3   6  10        2.13        2.38      0.44 o 
   4   6  10        0.25        0.44      1.32 o 
   5   6  10        0.03        2.11      1.41 o 
  -1   7  10        0.07       -0.35      1.50 o 
   0   7  10        0.02       -1.59      1.59 o 
   1   7  10        4.47        6.61      0.44 o 
   2   7  10        0.71        0.70      0.44 o 
   3   7  10        3.06        2.91      0.44 o 
   4   7  10        0.01        0.18      1.41 o 
   5   7  10        1.10        1.15      1.41 o 
   0   8  10        1.69       -0.09      1.50 o 
   1   8  10        3.41        4.58      0.44 o 
   2   8  10        4.82        5.20      0.44 o 
   3   8  10        2.41        3.17      0.44 o 
   4   8  10        1.16        2.64      1.41 o 
   5   8  10        0.91       -0.35      1.76 o 
  -3   0  11        0.44        0.66      0.94 o 
  -2   0  11        2.09        0.63      1.00 o 
  -1   0  11        0.50        0.32      0.97 o 
   0   0  11        0.05       -0.63      0.96 o 
  -4   1  11        2.62        2.39      0.37 o 
  -3   1  11       13.22       13.45      1.19 o 
  -2   1  11        6.06        6.77      0.66 o 
  -1   1  11        0.14        1.91      0.95 o 
   0   1  11        5.95        5.91      0.34 o 
   1   1  11        5.09        4.65      0.37 o 
  -3   2  11       10.57       12.44      0.44 o 
  -2   2  11        0.01       -1.08      1.08 o 
  -1   2  11        3.33        4.07      0.48 o 
   0   2  11        0.69       -0.22      1.05 o 
   1   2  11        4.34        3.14      0.43 o 
   2   2  11        2.08        2.34      1.72 o 
                                                 
